# Supplementary material for: Oxidation-resistant AgRuIr alloy nanocages for efficient and enduring oxygen evolution in proton exchange membrane electrolysis
Source: Nat Commun. 2026 Apr 15;17:5195. doi: 10.1038/s41467-026-71943-6 (PMC13254247; doi:10.1038/s41467-026-71943-6)
Supplement: Supplementary file 4 — Supplementary Data 1 [file 41467_2026_71943_MOESM4_ESM.zip]

Archive with 2 entries (2 files):
- AgRuIr.cif
- RuIr.cif
