# Supplementary material for: Oxidation-resistant AgRuIr alloy nanocages for efficient and enduring oxygen evolution in proton exchange membrane electrolysis
Source: Nat Commun. 2026 Apr 15;17:5195. doi: 10.1038/s41467-026-71943-6 (PMC13254247; doi:10.1038/s41467-026-71943-6)
Supplement: Supplementary file 4 — Supplementary Data 1 [file 41467_2026_71943_MOESM4_ESM.zip › AgRuIr.cif]

#======================================================================

# CRYSTAL DATA

#----------------------------------------------------------------------

data_VESTA_phase_1


_chemical_name_common                  'Ir Ru Ag                              '
_cell_length_a                         10.76563
_cell_length_b                         9.32152
_cell_length_c                         26.41517
_cell_angle_alpha                      90.19643
_cell_angle_beta                       90.02099
_cell_angle_gamma                      89.87000
_space_group_name_H-M_alt              'P 1'
_space_group_IT_number                 1

loop_
_space_group_symop_operation_xyz
   'x, y, z'

loop_
   _atom_site_label
   _atom_site_occupancy
   _atom_site_fract_x
   _atom_site_fract_y
   _atom_site_fract_z
   _atom_site_adp_type
   _atom_site_B_iso_or_equiv
   _atom_site_type_symbol
   Ir1        1.0     0.997951      0.165101      0.374794     Biso  1.000000 Ir
   Ir2        1.0     0.751996      0.170210      0.376792     Biso  1.000000 Ir
   Ir3        1.0     0.121443      0.419567      0.375071     Biso  1.000000 Ir
   Ir4        1.0     0.623861      0.418823      0.377844     Biso  1.000000 Ir
   Ir5        1.0     0.998610      0.666252      0.376603     Biso  1.000000 Ir
   Ir6        1.0     0.751786      0.663327      0.376644     Biso  1.000000 Ir
   Ir7        1.0     0.880728      0.246615      0.624450     Biso  1.000000 Ir
   Ir8        1.0     0.003744      0.501498      0.622790     Biso  1.000000 Ir
   Ir9        1.0     0.624618      0.755098      0.621719     Biso  1.000000 Ir
   Ir10       1.0     0.872605      0.251154      0.458014     Biso  1.000000 Ir
   Ir11       1.0     0.252971      0.002001      0.457768     Biso  1.000000 Ir
   Ir12       1.0     0.750587      0.999407      0.458071     Biso  1.000000 Ir
   Ir13       1.0     0.749880      0.498317      0.459481     Biso  1.000000 Ir
   Ir14       1.0     0.122944      0.748507      0.459058     Biso  1.000000 Ir
   Ir15       1.0     0.627404      0.752157      0.458482     Biso  1.000000 Ir
   Ir16       1.0     0.128100      0.917485      0.540554     Biso  1.000000 Ir
   Ir17       1.0     0.875936      0.915073      0.541274     Biso  1.000000 Ir
   Ir18       1.0     0.752821      0.668643      0.540261     Biso  1.000000 Ir
   Ru1        1.0     0.248055      0.157359      0.375637     Biso  1.000000 Ru
   Ru2        1.0     0.496966      0.163864      0.377768     Biso  1.000000 Ru
   Ru3        1.0     0.875652      0.417395      0.377814     Biso  1.000000 Ru
   Ru4        1.0     0.244013      0.666474      0.376488     Biso  1.000000 Ru
   Ru5        1.0     0.502452      0.663561      0.377113     Biso  1.000000 Ru
   Ru6        1.0     0.125462      0.917131      0.379056     Biso  1.000000 Ru
   Ru7        1.0     0.372637      0.922444      0.375990     Biso  1.000000 Ru
   Ru8        1.0     0.880865      0.916704      0.378038     Biso  1.000000 Ru
   Ru9        1.0     0.999483      0.000643      0.620625     Biso  1.000000 Ru
   Ru10       1.0     0.251881      0.999519      0.620924     Biso  1.000000 Ru
   Ru11       1.0     0.501496      0.997785      0.620047     Biso  1.000000 Ru
   Ru12       1.0     0.747954      0.993950      0.623228     Biso  1.000000 Ru
   Ru13       1.0     0.124903      0.251127      0.620637     Biso  1.000000 Ru
   Ru14       1.0     0.373420      0.244365      0.621048     Biso  1.000000 Ru
   Ru15       1.0     0.618086      0.228794      0.629309     Biso  1.000000 Ru
   Ru16       1.0     0.244671      0.503664      0.621052     Biso  1.000000 Ru
   Ru17       1.0     0.125686      0.749952      0.621275     Biso  1.000000 Ru
   Ru18       1.0     0.372199      0.753504      0.620517     Biso  1.000000 Ru
   Ru19       1.0     0.878324      0.755391      0.621573     Biso  1.000000 Ru
   Ru20       1.0     0.999387      0.998963      0.458438     Biso  1.000000 Ru
   Ru21       1.0     0.378427      0.252374      0.458919     Biso  1.000000 Ru
   Ru22       1.0     0.617605      0.247260      0.454797     Biso  1.000000 Ru
   Ru23       1.0     0.503474      0.002715      0.458507     Biso  1.000000 Ru
   Ru24       1.0     0.253058      0.498237      0.458592     Biso  1.000000 Ru
   Ru25       1.0     0.000387      0.503686      0.459036     Biso  1.000000 Ru
   Ru26       1.0     0.502168      0.497696      0.460665     Biso  1.000000 Ru
   Ru27       1.0     0.878251      0.750103      0.457839     Biso  1.000000 Ru
   Ru28       1.0     0.000408      0.167406      0.543086     Biso  1.000000 Ru
   Ru29       1.0     0.251304      0.168121      0.543269     Biso  1.000000 Ru
   Ru30       1.0     0.377461      0.916994      0.542755     Biso  1.000000 Ru
   Ru31       1.0     0.494213      0.165909      0.541714     Biso  1.000000 Ru
   Ru32       1.0     0.623625      0.916525      0.540211     Biso  1.000000 Ru
   Ru33       1.0     0.126046      0.419922      0.543030     Biso  1.000000 Ru
   Ru34       1.0     0.371536      0.418343      0.539039     Biso  1.000000 Ru
   Ru35       1.0     0.881684      0.421648      0.539642     Biso  1.000000 Ru
   Ru36       1.0     0.000053      0.665951      0.541415     Biso  1.000000 Ru
   Ru37       1.0     0.251194      0.663875      0.542899     Biso  1.000000 Ru
   Ru38       1.0     0.501133      0.671582      0.542029     Biso  1.000000 Ru
   Ag1        1.0     0.372890      0.415100      0.361355     Biso  1.000000 Ag
   Ag2        1.0     0.625552      0.915025      0.358605     Biso  1.000000 Ag
   Ag3        1.0     0.494639      0.498990      0.642754     Biso  1.000000 Ag
   Ag4        1.0     0.752288      0.498465      0.643225     Biso  1.000000 Ag
   Ag5        1.0     0.126238      0.252168      0.459482     Biso  1.000000 Ag
   Ag6        1.0     0.375223      0.749284      0.458259     Biso  1.000000 Ag
   Ag7        1.0     0.745856      0.173205      0.541806     Biso  1.000000 Ag
   Ag8        1.0     0.623708      0.420935      0.550824     Biso  1.000000 Ag
