# Supplementary material for: Oxidation-resistant AgRuIr alloy nanocages for efficient and enduring oxygen evolution in proton exchange membrane electrolysis
Source: Nat Commun. 2026 Apr 15;17:5195. doi: 10.1038/s41467-026-71943-6 (PMC13254247; doi:10.1038/s41467-026-71943-6)
Supplement: Supplementary file 4 — Supplementary Data 1 [file 41467_2026_71943_MOESM4_ESM.zip › RuIr.cif]

#======================================================================

# CRYSTAL DATA

#----------------------------------------------------------------------

data_VESTA_phase_1


_chemical_name_common                  'This file is generated by VASPKIT code'
_cell_length_a                         9.70203
_cell_length_b                         10.71562
_cell_length_c                         26.50931
_cell_angle_alpha                      90.00185
_cell_angle_beta                       90.08910
_cell_angle_gamma                      90.02122
_space_group_name_H-M_alt              'P 1'
_space_group_IT_number                 1

loop_
_space_group_symop_operation_xyz
   'x, y, z'

loop_
   _atom_site_label
   _atom_site_occupancy
   _atom_site_fract_x
   _atom_site_fract_y
   _atom_site_fract_z
   _atom_site_adp_type
   _atom_site_B_iso_or_equiv
   _atom_site_type_symbol
   Ir1        1.0     0.225776      0.000019      0.169339     Biso  1.000000 Ir
   Ir2        1.0     0.725112      0.125662      0.169671     Biso  1.000000 Ir
   Ir3        1.0     0.224679      0.124601      0.002183     Biso  1.000000 Ir
   Ir4        1.0     0.723683      0.000420      0.002077     Biso  1.000000 Ir
   Ir5        1.0     0.495742      0.374854      0.013009     Biso  1.000000 Ir
   Ir6        1.0     0.338580      0.374859      0.244941     Biso  1.000000 Ir
   Ir7        1.0     0.839853      0.374307      0.077245     Biso  1.000000 Ir
   Ir8        1.0     0.069113      0.374881      0.233915     Biso  1.000000 Ir
   Ir9        1.0     0.568169      0.249851      0.234409     Biso  1.000000 Ir
   Ir10       1.0     0.996706      0.499705      0.011311     Biso  1.000000 Ir
   Ir11       1.0     0.110449      0.624349      0.090940     Biso  1.000000 Ir
   Ir12       1.0     0.723884      0.624213      0.169413     Biso  1.000000 Ir
   Ir13       1.0     0.340101      0.625092      0.244795     Biso  1.000000 Ir
   Ir14       1.0     0.227205      0.625429      0.001398     Biso  1.000000 Ir
   Ir15       1.0     0.725286      0.500886      0.001444     Biso  1.000000 Ir
   Ir16       1.0     0.568935      0.499259      0.234473     Biso  1.000000 Ir
   Ir17       1.0     0.996086      0.750814      0.011842     Biso  1.000000 Ir
   Ir18       1.0     0.723628      0.875701      0.169146     Biso  1.000000 Ir
   Ir19       1.0     0.840404      0.750058      0.245418     Biso  1.000000 Ir
   Ir20       1.0     0.957772      0.750012      0.155379     Biso  1.000000 Ir
   Ir21       1.0     0.069716      0.875635      0.234266     Biso  1.000000 Ir
   Ru1        1.0     0.495764      0.125248      0.013016     Biso  1.000000 Ru
   Ru2        1.0     0.995562      0.000039      0.012448     Biso  1.000000 Ru
   Ru3        1.0     0.108356      0.125144      0.089521     Biso  1.000000 Ru
   Ru4        1.0     0.607313      0.999801      0.089565     Biso  1.000000 Ru
   Ru5        1.0     0.340125      0.125070      0.244255     Biso  1.000000 Ru
   Ru6        1.0     0.841021      0.000693      0.244556     Biso  1.000000 Ru
   Ru7        1.0     0.340039      0.000065      0.076856     Biso  1.000000 Ru
   Ru8        1.0     0.840873      0.124618      0.076754     Biso  1.000000 Ru
   Ru9        1.0     0.455957      0.124952      0.156842     Biso  1.000000 Ru
   Ru10       1.0     0.957186      0.000977      0.156643     Biso  1.000000 Ru
   Ru11       1.0     0.067906      0.125203      0.233151     Biso  1.000000 Ru
   Ru12       1.0     0.566381      0.000137      0.233342     Biso  1.000000 Ru
   Ru13       1.0     0.996968      0.249216      0.012988     Biso  1.000000 Ru
   Ru14       1.0     0.110348      0.374419      0.089543     Biso  1.000000 Ru
   Ru15       1.0     0.607819      0.249263      0.089434     Biso  1.000000 Ru
   Ru16       1.0     0.225484      0.250239      0.168844     Biso  1.000000 Ru
   Ru17       1.0     0.727114      0.374591      0.170124     Biso  1.000000 Ru
   Ru18       1.0     0.841139      0.250093      0.244120     Biso  1.000000 Ru
   Ru19       1.0     0.225587      0.373918      0.002071     Biso  1.000000 Ru
   Ru20       1.0     0.724508      0.248583      0.002062     Biso  1.000000 Ru
   Ru21       1.0     0.339742      0.250011      0.077198     Biso  1.000000 Ru
   Ru22       1.0     0.456642      0.374913      0.155361     Biso  1.000000 Ru
   Ru23       1.0     0.956784      0.249919      0.156408     Biso  1.000000 Ru
   Ru24       1.0     0.496380      0.625230      0.012424     Biso  1.000000 Ru
   Ru25       1.0     0.607891      0.501002      0.090160     Biso  1.000000 Ru
   Ru26       1.0     0.224908      0.499290      0.168664     Biso  1.000000 Ru
   Ru27       1.0     0.841347      0.499576      0.244496     Biso  1.000000 Ru
   Ru28       1.0     0.341182      0.499792      0.077175     Biso  1.000000 Ru
   Ru29       1.0     0.838774      0.625424      0.076722     Biso  1.000000 Ru
   Ru30       1.0     0.455543      0.625606      0.156213     Biso  1.000000 Ru
   Ru31       1.0     0.956848      0.499203      0.157150     Biso  1.000000 Ru
   Ru32       1.0     0.069760      0.624656      0.233898     Biso  1.000000 Ru
   Ru33       1.0     0.495670      0.874881      0.013545     Biso  1.000000 Ru
   Ru34       1.0     0.108937      0.875966      0.088924     Biso  1.000000 Ru
   Ru35       1.0     0.608186      0.749873      0.088830     Biso  1.000000 Ru
   Ru36       1.0     0.226578      0.749889      0.169348     Biso  1.000000 Ru
   Ru37       1.0     0.341040      0.874111      0.244515     Biso  1.000000 Ru
   Ru38       1.0     0.225783      0.876217      0.002101     Biso  1.000000 Ru
   Ru39       1.0     0.724087      0.750714      0.001938     Biso  1.000000 Ru
   Ru40       1.0     0.341953      0.750450      0.076795     Biso  1.000000 Ru
   Ru41       1.0     0.839713      0.875578      0.075806     Biso  1.000000 Ru
   Ru42       1.0     0.455864      0.874405      0.156927     Biso  1.000000 Ru
   Ru43       1.0     0.567499      0.750417      0.234332     Biso  1.000000 Ru
