# Supplementary material for: Oxidation-resistant AgRuIr alloy nanocages for efficient and enduring oxygen evolution in proton exchange membrane electrolysis
Source: Nat Commun. 2026 Apr 15;17:5195. doi: 10.1038/s41467-026-71943-6 (PMC13254247; doi:10.1038/s41467-026-71943-6)
Supplement: Supplementary file 5 — Source Data [file 41467_2026_71943_MOESM5_ESM.xlsx]

## Sheet: Figure 2
Figure 2j			Figure 2k					Figure 2l							Figure 2m
				AgRuIr		RuIr			AgRuIr		320°C-AgRuIr		500°C-AgRuIr			TGA		DSC
Distance/Å	Intensity/arb. unit		R/Å	|FT(κ3χ(κ))|Å-4	R/Å	|FT(κ3χ(κ))|Å-4		2θ / °	Intensity / arb.unit	2θ / °	Intensity / arb.unit	2θ / °	Intensity / arb.unit		Temperature / °C	Weight/%	Temperature / °C	Heat flow / W g-1
0	17888		0	0.27	0	0.6		10	797	10	490	10	28		40	99.6697	39.9778	-1.99092
0.09785	17865.6		0.3068	0.46507	0.3068	0.65346		10.02	797	10.02	490	10.02	28		43.667	99.7522	39.9778	-1.9944
0.1957	20640.7		0.33748	0.42432	0.33748	0.68528		10.04	797	10.04	490	10.04	28		47.333	99.8759	39.9774	-1.99712
0.29355	20157.9		0.36816	0.39529	0.36816	0.75337		10.06	792	10.06	490	10.06	22		51	99.9234	39.9779	-1.99903
0.3914	21914.1		0.39884	0.39728	0.39884	0.83529		10.08	787	10.08	491	10.08	18		54.667	99.9584	39.9778	-2.00067
0.48926	20697.6		0.42951	0.44086	0.42951	0.90801		10.1	778	10.1	494	10.1	12		58.333	99.9584	39.9777	-2.00271
0.58711	18342.9		0.46019	0.5186	0.46019	0.95518		10.12	771	10.12	494	10.12	14		62	99.9584	39.978	-2.00601
0.68496	21633.4		0.49087	0.6133	0.49087	0.96912		10.14	786	10.14	497	10.14	18		65.667	99.9584	39.9777	-2.00835
0.78281	23111.8		0.52155	0.70815	0.52155	0.95178		10.16	787	10.16	497	10.16	32		69.333	99.9976	39.977	-2.00999
0.88066	17524		0.55223	0.78957	0.55223	0.9157		10.18	795	10.18	490	10.18	44		73	99.9997	39.9776	-2.01233
0.97851	21795.3		0.58291	0.84705	0.58291	0.88373		10.2	795	10.2	481	10.2	40		76.667	99.9997	39.9774	-2.01479
1.07636	19191.6		0.61359	0.87315	0.61359	0.88344		10.22	792	10.22	472	10.22	45		80.333	100.004	39.9769	-2.01628
1.17421	17814		0.64427	0.86418	0.64427	0.93241		10.24	794	10.24	459	10.24	50		84	99.9935	39.9777	-2.01867
1.27206	18660		0.67495	0.8221	0.67495	1.02519		10.26	790	10.26	457	10.26	44		87.667	99.9997	39.9779	-2.02125
1.36991	17838.9		0.70563	0.75831	0.70563	1.13776		10.28	791	10.28	448	10.28	33		91.333	100.004	39.9773	-2.02271
1.46777	17985.2		0.73631	0.70056	0.73631	1.24246		10.3	798	10.3	454	10.3	25		95	99.9729	39.9778	-2.02406
1.56562	17305.6		0.76699	0.69744	0.76699	1.31881		10.32	788	10.32	459	10.32	31		98.667	99.9729	39.9777	-2.02568
1.66347	17784.6		0.79767	0.79593	0.79767	1.36006		10.34	781	10.34	454	10.34	29		102.333	99.9584	39.9778	-2.02707
1.76132	16925.4		0.82835	0.99976	0.82835	1.37937		10.36	766	10.36	455	10.36	16		106	99.9997	39.9777	-2.02903
1.85917	17874.3		0.85903	1.27818	0.85903	1.41583		10.38	758	10.38	453	10.38	17		109.667	99.977	39.9771	-2.03175
1.95702	20843.5		0.88971	1.59804	0.88971	1.53012		10.4	772	10.4	454	10.4	27		113.333	99.9584	39.9771	-2.03331
2.05487	17939.6		0.92039	1.93263	0.92039	1.7753		10.42	773	10.42	466	10.42	23		117	99.9584	39.977	-2.03445
2.15272	16457.1		0.95107	2.2599	0.95107	2.16282		10.44	776	10.44	466	10.44	21		120.667	99.9832	39.9774	-2.03575
2.25057	21902		0.98175	2.56049	0.98175	2.66422		10.46	780	10.46	481	10.46	33		124.333	99.9626	39.977	-2.03728
2.34842	25445.7		1.01243	2.81708	1.01243	3.23427		10.48	776	10.48	487	10.48	42		128	99.9584	39.9762	-2.03799
2.44628	19916.4		1.04311	3.01436	1.04311	3.82529		10.5	771	10.5	480	10.5	43		131.667	99.9584	39.9776	-2.03885
2.54413	22361.5		1.07379	3.13931	1.07379	4.39167		10.52	767	10.52	475	10.52	45		135.333	99.9584	39.977	-2.03982
2.64198	24572		1.10447	3.1816	1.10447	4.89149		10.54	771	10.54	471	10.54	42		139	99.9296	39.9771	-2.04265
2.73983	18982.6		1.13515	3.13396	1.13515	5.28807		10.56	789	10.56	474	10.56	32		142.667	99.9172	39.977	-2.04545
2.83768	21441.7		1.16583	2.99246	1.16583	5.55199		10.58	773	10.58	475	10.58	20		146.333	99.9172	39.9767	-2.04685
2.93553	19588.1		1.19651	2.75675	1.19651	5.66337		10.6	773	10.6	471	10.6	21		150	99.8759	39.977	-2.04819
3.03338	18211.7		1.22718	2.43029	1.22718	5.61435		10.62	768	10.62	475	10.62	26		153.667	99.9213	39.9769	-2.05044
3.13123	16762.7		1.25786	2.02096	1.25786	5.41183		10.64	762	10.64	471	10.64	26		157.333	99.8759	39.9774	-2.0524
3.22908	16786.9		1.28854	1.54329	1.28854	5.0806		10.66	760	10.66	460	10.66	25		161	99.8759	39.976	-2.05398
3.32693	17204.6		1.31922	1.02974	1.31922	4.66717		10.68	754	10.68	446	10.68	26		164.667	99.8553	39.9765	-2.05536
3.42479	17101.7		1.3499	0.60707	1.3499	4.24358		10.7	761	10.7	447	10.7	21		168.333	99.8347	39.9763	-2.05804
3.52264	18984.5		1.38058	0.71951	1.38058	3.90574		10.72	773	10.72	452	10.72	11		172	99.8165	39.9766	-2.06037
3.62049	19708.9		1.41126	1.28984	1.41126	3.75179		10.74	764	10.74	448	10.74	5		175.667	99.8347	39.9768	-2.06301
3.71834	20180.7		1.44194	1.97364	1.44194	3.83133		10.76	757	10.76	445	10.76	3		179.333	99.7934	39.9766	-2.06454
3.81619	20656.4		1.47262	2.68885	1.47262	4.10668		10.78	757	10.78	456	10.78	0		183	99.7893	39.9768	-2.06575
3.91404	23473.6		1.5033	3.40824	1.5033	4.47834		10.8	758	10.8	456	10.8	10		186.667	99.7522	39.9768	-2.06834
4.01189	24536.7		1.53398	4.11579	1.53398	4.83899		10.82	765	10.82	453	10.82	17		190.333	99.7584	39.9775	-2.07053
4.10974	22697.5		1.56466	4.79927	1.56466	5.10315		10.84	767	10.84	447	10.84	24		194	99.7109	39.9769	-2.07224
4.20759	20570.2		1.59534	5.44831	1.59534	5.21378		10.86	766	10.86	450	10.86	35		197.667	99.7522	39.9759	-2.07323
4.30544	24594.7		1.62602	6.0536	1.62602	5.14239		10.88	765	10.88	454	10.88	34		201.333	99.7522	39.9767	-2.07508
4.4033	20142.5		1.6567	6.60649	1.6567	4.89066		10.9	751	10.9	452	10.9	38		205	99.7109	39.9779	-2.07756
4.50115	19467		1.68738	7.09881	1.68738	4.49719		10.92	735	10.92	451	10.92	30		208.667	99.7522	39.9762	-2.07858
4.599	18301.2		1.71806	7.52288	1.71806	4.05228		10.94	727	10.94	465	10.94	28		212.333	99.7109	39.9764	-2.07957
4.69685	21107.9		1.74874	7.87179	1.74874	3.71722		10.96	737	10.96	460	10.96	36		216	99.7109	39.9765	-2.08112
4.7947	18952.4		1.77942	8.13994	1.77942	3.70443		10.98	745	10.98	443	10.98	27		219.667	99.6697	39.9763	-2.08199
4.89255	18499.5		1.8101	8.32376	1.8101	4.14404		11	754	11	437	11	21		223.333	99.6655	39.977	-2.08351
4.9904	17834.2		1.84078	8.4228	1.84078	4.97133		11.02	764	11.02	432	11.02	19		227	99.6243	39.9758	-2.08479
5.08825	15762.8		1.87146	8.44083	1.87146	6.0232		11.04	772	11.04	434	11.04	16		230.667	99.6284	39.9759	-2.08633
5.1861	17897.1		1.90214	8.3872	1.90214	7.15518		11.06	776	11.06	435	11.06	29		234.333	99.6284	39.9771	-2.08771
5.28395	17249.3		1.93282	8.27794	1.93282	8.26648		11.08	769	11.08	444	11.08	23		238	99.5872	39.976	-2.08982
5.38181	20029.5		1.9635	8.1366	1.9635	9.29219		11.1	759	11.1	464	11.1	34		241.667	99.583	39.9766	-2.09131
5.47966	19003.8		1.99418	7.99398	1.99418	10.196		11.12	775	11.12	464	11.12	40		245.333	99.5872	39.9758	-2.09332
5.57751	16811.1		2.02485	7.88616	2.02485	10.9665		11.14	769	11.14	464	11.14	34		249	99.5872	39.9757	-2.09588
5.67536	17482		2.05553	7.84992	2.05553	11.6149		11.16	764	11.16	474	11.16	29		252.667	99.5459	39.9762	-2.09799
5.77321	19194.5		2.08621	7.91566	2.08621	12.1712		11.18	766	11.18	481	11.18	22		256.333	99.5459	39.976	-2.0994
5.87106	20110.7		2.11689	8.09965	2.11689	12.6782		11.2	766	11.2	480	11.2	19		260	99.5005	39.976	-2.10123
5.96891	20817.3		2.14757	8.39908	2.14757	13.1819		11.22	754	11.22	477	11.22	18		263.667	99.5005	39.9759	-2.10297
6.06676	23743.4		2.17825	8.79229	2.17825	13.7199		11.24	741	11.24	479	11.24	13		267.333	99.5046	39.9757	-2.10436
6.16461	25567		2.20893	9.24374	2.20893	14.3107		11.26	737	11.26	473	11.26	12		271	99.5046	39.9759	-2.10561
6.26246	23827		2.23961	9.71086	2.23961	14.9471		11.28	736	11.28	458	11.28	18		274.667	99.5046	39.9755	-2.10615
6.36032	22280.1		2.27029	10.1501	2.27029	15.596		11.3	733	11.3	453	11.3	16		278.333	99.4221	39.9758	-2.1065
6.45817	22723		2.30097	10.521	2.30097	16.2046		11.32	737	11.32	448	11.32	21		282	99.418	39.9761	-2.10798
6.55602	19933.9		2.33165	10.7891	2.33165	16.7094		11.34	740	11.34	450	11.34	20		285.667	99.4634	39.9763	-2.10994
6.65387	21521.7		2.36233	10.9267	2.36233	17.0455		11.36	747	11.36	441	11.36	21		289.333	99.4634	39.976	-2.11073
6.75172	16361		2.39301	10.914	2.39301	17.1547		11.38	744	11.38	451	11.38	18		293	99.4634	39.9762	-2.11173
6.84957	17538.7		2.42369	10.7393	2.42369	16.9909		11.4	755	11.4	455	11.4	19		296.667	99.4221	39.9762	-2.11228
6.94742	17239.8		2.45437	10.3985	2.45437	16.5242		11.42	761	11.42	449	11.42	11		300.333	99.418	39.9752	-2.11327
7.04527	16628.7		2.48505	9.89544	2.48505	15.7423		11.44	754	11.44	443	11.44	11		304	99.3768	39.9756	-2.11376
7.14312	18024.4		2.51573	9.24069	2.51573	14.6515		11.46	756	11.46	439	11.46	6		307.667	99.4221	39.9759	-2.11484
7.24097	17283.6		2.54641	8.45119	2.54641	13.2753		11.48	757	11.48	434	11.48	3		311.333	99.3809	39.9766	-2.11599
7.33883	18884.5		2.57709	7.54916	2.57709	11.6531		11.5	755	11.5	436	11.5	2		315	99.3809	39.9762	-2.11687
7.43668	16202.3		2.60777	6.56106	2.60777	9.83706		11.52	757	11.52	439	11.52	6		318.667	99.3809	39.9756	-2.11782
7.53453	15354.7		2.63845	5.51644	2.63845	7.88903		11.54	746	11.54	454	11.54	8		322.333	99.3995	39.9756	-2.11851
7.63238	16140.7		2.66913	4.44701	2.66913	5.87739		11.56	746	11.56	458	11.56	9		326	99.3561	39.976	-2.11897
7.73023	15093		2.69981	3.38633	2.69981	3.87471		11.58	742	11.58	452	11.58	5		329.667	99.3396	39.9759	-2.12053
7.82808	14395.3		2.73049	2.37199	2.73049	1.9655		11.6	735	11.6	449	11.6	18		333.333	99.3438	39.9747	-2.12181
7.92593	15976.3		2.76117	1.4597	2.76117	0.54345		11.62	734	11.62	454	11.62	25		337	99.3396	39.9753	-2.12247
8.02378	19204.5		2.79185	0.81416	2.79185	1.6555		11.64	734	11.64	450	11.64	27		340.667	99.2984	39.9756	-2.12287
8.12163	17673.7		2.82252	0.88159	2.82252	3.03284		11.66	744	11.66	447	11.66	26		344.333	99.3396	39.9753	-2.12347
8.21948	19443.7		2.8532	1.40517	2.8532	4.19514		11.68	751	11.68	449	11.68	22		348	99.2984	39.9758	-2.12443
8.31734	19812.8		2.88388	1.94197	2.88388	5.11172		11.7	747	11.7	445	11.7	16		351.667	99.2984	39.9756	-2.12521
8.41519	23112		2.91456	2.3989	2.91456	5.78414		11.72	748	11.72	438	11.72	15		355.333	99.2984	39.9751	-2.12565
8.51304	21304.2		2.94524	2.76005	2.94524	6.2314		11.74	749	11.74	430	11.74	10		359	99.2984	39.9755	-2.12657
8.61089	20669.1		2.97592	3.02843	2.97592	6.48593		11.76	745	11.76	432	11.76	21		362.667	99.2984	39.9757	-2.12769
8.70874	22997.1		3.0066	3.21489	3.0066	6.58995		11.78	739	11.78	446	11.78	19		366.333	99.2571	39.975	-2.13012
8.80659	18208.2		3.03728	3.33403	3.03728	6.59064		11.8	732	11.8	447	11.8	20		370	99.2984	39.9751	-2.13111
8.90444	22373.8		3.06796	3.40163	3.06796	6.53424		11.82	731	11.82	458	11.82	19		373.667	99.2984	39.9759	-2.13206
9.00229	15667		3.09864	3.43239	3.09864	6.45938		11.84	724	11.84	464	11.84	10		377.333	99.2984	39.9746	-2.13317
9.10014	19542.1		3.12932	3.43794	3.12932	6.39145		11.86	721	11.86	460	11.86	13		381	99.2984	39.9754	-2.13388
9.19799	16874.4		3.16	3.42574	3.16	6.33988		11.88	732	11.88	461	11.88	26		384.667	99.2571	39.9748	-2.13452
9.29585	17000		3.19068	3.39886	3.19068	6.29991		11.9	730	11.9	455	11.9	29		388.333	99.2984	39.9757	-2.13528
9.3937	16006		3.22136	3.35695	3.22136	6.25811		11.92	737	11.92	444	11.92	21		392	99.2571	39.9752	-2.13661
9.49155	16326.1		3.25204	3.29808	3.25204	6.19946		11.94	740	11.94	451	11.94	20		395.667	99.2571	39.9753	-2.13854
9.5894	15047.7		3.28272	3.22104	3.28272	6.11345		11.96	741	11.96	445	11.96	29		399.333	99.2571	39.9746	-2.1396
9.68725	15042		3.3134	3.12743	3.3134	5.99769		11.98	750	11.98	453	11.98	24				39.9747	-2.14028
9.7851	16767.3		3.34408	3.0234	3.34408	5.85879		12	752	12	452	12	35				39.975	-2.14109
9.88295	14448		3.37476	2.92048	3.37476	5.71045		12.02	750	12.02	443	12.02	44				39.9755	-2.14235
9.9808	17486.7		3.40544	2.83495	3.40544	5.56941		12.04	749	12.04	439	12.04	42				39.9753	-2.14331
10.0786	16744.3		3.43612	2.78523	3.43612	5.44993		12.06	732	12.06	425	12.06	36				39.9755	-2.14373
10.1765	20448.3		3.4668	2.78702	3.4668	5.35835		12.08	729	12.08	416	12.08	29				39.975	-2.14433
10.2744	20891		3.49748	2.84759	3.49748	5.28975		12.1	724	12.1	424	12.1	35				39.9755	-2.14546
10.3722	23279.4		3.52816	2.96245	3.52816	5.22825		12.12	723	12.12	425	12.12	31				39.975	-2.14616
10.4701	23245.1		3.55884	3.11647	3.55884	5.1505		12.14	733	12.14	434	12.14	29				39.975	-2.14671
10.5679	22388.2		3.58952	3.28836	3.58952	5.03096		12.16	737	12.16	444	12.16	41				39.9753	-2.14713
10.6658	24448.8		3.62019	3.45555	3.62019	4.8468		12.18	732	12.18	447	12.18	34				39.9753	-2.14784
10.7636	24304.3		3.65087	3.59766	3.65087	4.58133		12.2	739	12.2	455	12.2	21				39.9751	-2.14881
10.8615	25253.3		3.68155	3.69824	3.68155	4.22596		12.22	745	12.22	460	12.22	16				39.9749	-2.14934
10.9593	17928.9		3.71223	3.74554	3.71223	3.78067		12.24	746	12.24	463	12.24	6				39.974	-2.14989
11.0572	18176.8		3.74291	3.73267	3.74291	3.25365		12.26	745	12.26	462	12.26	12				39.9751	-2.1504
11.155	18854		3.77359	3.65739	3.77359	2.6605		12.28	733	12.28	454	12.28	30				39.9751	-2.15116
11.2529	19693		3.80427	3.52187	3.80427	2.0236		12.3	730	12.3	447	12.3	50				39.9753	-2.15187
11.3507	17839.1		3.83495	3.33213	3.83495	1.37384		12.32	718	12.32	437	12.32	52				39.9753	-2.15246
11.4486	18973.9		3.86563	3.09753	3.86563	0.76854		12.34	712	12.34	435	12.34	45				39.9759	-2.15299
11.5464	17329.3		3.89631	2.83007	3.89631	0.45387		12.36	718	12.36	436	12.36	46				39.9756	-2.15378
11.6443	18600.9		3.92699	2.54361	3.92699	0.78085		12.38	725	12.38	440	12.38	38				39.9753	-2.15446
11.7421	16332.2		3.95767	2.2529	3.95767	1.25852		12.4	723	12.4	442	12.4	19				39.975	-2.15513
11.84	15365.5		3.98835	1.97249	3.98835	1.69154		12.42	722	12.42	443	12.42	17				39.9748	-2.15559
11.9378	16453.1		4.01903	1.71521	4.01903	2.04329		12.44	729	12.44	444	12.44	21				39.976	-2.15643
12.0357	16023		4.04971	1.49025	4.04971	2.30247		12.46	735	12.46	442	12.46	22				39.9748	-2.15734
12.1335	16738.2		4.08039	1.30112	4.08039	2.46785		12.48	728	12.48	443	12.48	13				39.9754	-2.15818
12.2314	15415		4.11107	1.14422	4.11107	2.54515		12.5	725	12.5	440	12.5	13				39.9742	-2.15916
12.3292	17507		4.14175	1.00952	4.14175	2.54592		12.52	727	12.52	437	12.52	20				39.9755	-2.16002
12.4271	17002.7		4.17243	0.88357	4.17243	2.48658		12.54	727	12.54	438	12.54	19				39.9749	-2.16101
12.5249	16740.7		4.20311	0.75357	4.20311	2.38738		12.56	723	12.56	439	12.56	12				39.9754	-2.16178
12.6228	19638.8		4.23379	0.61053	4.23379	2.27095		12.58	737	12.58	433	12.58	9				39.9753	-2.16224
12.7206	21675.8		4.26447	0.45101	4.26447	2.15993		12.6	752	12.6	438	12.6	8				39.9742	-2.16282
12.8185	23779		4.29515	0.27959	4.29515	2.0736		12.62	748	12.62	437	12.62	22				39.9748	-2.16377
12.9163	22434.3		4.32583	0.13371	4.32583	2.0237		12.64	737	12.64	439	12.64	22				39.9745	-2.16486
13.0142	21179.7		4.35651	0.19553	4.35651	2.01158		12.66	726	12.66	426	12.66	31				39.9747	-2.16572
13.112	19699.7		4.38719	0.37916	4.38719	2.02867		12.68	713	12.68	425	12.68	35				39.9753	-2.16624
13.2099	26025.3		4.41786	0.56987	4.41786	2.06021		12.7	702	12.7	426	12.7	29				39.9746	-2.16675
13.3077	25439.3		4.44854	0.74676	4.44854	2.08997		12.72	703	12.72	435	12.72	27				39.9746	-2.16749
13.4056	21866.8		4.47922	0.89926	4.47922	2.10354		12.74	722	12.74	437	12.74	35				39.9746	-2.16836
13.5034	17185		4.5099	1.01972	4.5099	2.08975		12.76	729	12.76	453	12.76	39				39.9749	-2.16897
			4.54058	1.10266	4.54058	2.04091		12.78	734	12.78	458	12.78	43				39.9749	-2.16946
			4.57126	1.14486	4.57126	1.95235		12.8	736	12.8	455	12.8	33				39.9745	-2.1702
			4.60194	1.14553	4.60194	1.82193		12.82	737	12.82	449	12.82	26				39.9748	-2.17095
			4.63262	1.10641	4.63262	1.64964		12.84	731	12.84	445	12.84	14				39.9749	-2.17158
			4.6633	1.03196	4.6633	1.43728		12.86	730	12.86	436	12.86	1				39.9749	-2.17227
			4.69398	0.92967	4.69398	1.18854		12.88	742	12.88	432	12.88	0				39.9749	-2.17326
			4.72466	0.81075	4.72466	0.9094		12.9	752	12.9	431	12.9	0				39.9746	-2.17413
			4.75534	0.69157	4.75534	0.61069		12.92	747	12.92	441	12.92	0				39.9752	-2.17461
			4.78602	0.59543	4.78602	0.32577		12.94	744	12.94	440	12.94	0				39.9754	-2.1751
			4.8167	0.5498	4.8167	0.25884		12.96	729	12.96	445	12.96	4				39.9756	-2.17558
			4.84738	0.56947	4.84738	0.52418		12.98	714	12.98	448	12.98	13				39.975	-2.17634
			4.87806	0.64053	4.87806	0.85063		13	713	13	443	13	18				39.9751	-2.17716
			4.90874	0.73448	4.90874	1.17537		13.02	711	13.02	445	13.02	21				39.9744	-2.17782
			4.93942	0.82757	4.93942	1.48087		13.04	721	13.04	450	13.04	23				39.9753	-2.17833
			4.9701	0.90463	4.9701	1.75629		13.06	730	13.06	461	13.06	20				39.9745	-2.17931
			5.00078	0.95675	5.00078	1.99337		13.08	736	13.08	472	13.08	9				39.9752	-2.18004
			5.03146	0.97926	5.03146	2.18578		13.1	737	13.1	465	13.1	10				39.9742	-2.1805
			5.06214	0.97043	5.06214	2.32923		13.12	732	13.12	465	13.12	18				39.9747	-2.18103
			5.09282	0.93088	5.09282	2.42151		13.14	722	13.14	459	13.14	24				39.974	-2.18187
			5.1235	0.86303	5.1235	2.46262		13.16	728	13.16	457	13.16	23				39.9748	-2.18268
			5.15418	0.77076	5.15418	2.45467		13.18	725	13.18	459	13.18	21				39.974	-2.18314
			5.18486	0.65906	5.18486	2.40176		13.2	734	13.2	457	13.2	18				39.9748	-2.18363
			5.21553	0.5337	5.21553	2.30971		13.22	734	13.22	460	13.22	8				39.9749	-2.1841
			5.24621	0.401	5.24621	2.1857		13.24	729	13.24	457	13.24	1				39.9746	-2.18489
			5.27689	0.26793	5.27689	2.03788		13.26	730	13.26	449	13.26	0				39.9751	-2.18578
			5.30757	0.14436	5.30757	1.87488		13.28	728	13.28	454	13.28	0				39.9751	-2.18668
			5.33825	0.0706	5.33825	1.70532		13.3	720	13.3	455	13.3	10				39.9745	-2.18737
			5.36893	0.12904	5.36893	1.53737		13.32	720	13.32	464	13.32	32				39.9747	-2.18856
			5.39961	0.2137	5.39961	1.37828		13.34	722	13.34	461	13.34	52				39.9747	-2.18935
			5.43029	0.28529	5.43029	1.23397		13.36	723	13.36	465	13.36	61				39.9747	-2.18987
			5.46097	0.33854	5.46097	1.10873		13.38	721	13.38	474	13.38	58				39.9748	-2.19038
			5.49165	0.37264	5.49165	1.00493		13.4	727	13.4	470	13.4	46				39.975	-2.19114
			5.52233	0.38867	5.52233	0.92303		13.42	742	13.42	466	13.42	19				39.9746	-2.19188
			5.55301	0.38915	5.55301	0.86169		13.44	749	13.44	469	13.44	0				39.9743	-2.19241
			5.58369	0.37794	5.58369	0.81818		13.46	746	13.46	467	13.46	9				39.9748	-2.19303
			5.61437	0.36021	5.61437	0.78893		13.48	736	13.48	472	13.48	20				39.9733	-2.19363
			5.64505	0.34222	5.64505	0.76998		13.5	734	13.5	458	13.5	35				39.9746	-2.19445
			5.67573	0.3306	5.67573	0.75736		13.52	729	13.52	464	13.52	46				39.9743	-2.19536
			5.70641	0.33072	5.70641	0.74735		13.54	731	13.54	466	13.54	46				39.9749	-2.19596
			5.73709	0.3446	5.73709	0.73664		13.56	731	13.56	455	13.56	35				39.9748	-2.19646
			5.76777	0.37033	5.76777	0.72253		13.58	746	13.58	456	13.58	11				39.9744	-2.19717
			5.79845	0.40364	5.79845	0.70312		13.6	744	13.6	463	13.6	17				39.9743	-2.19785
			5.82913	0.43999	5.82913	0.67746		13.62	739	13.62	469	13.62	28				39.9743	-2.19832
			5.85981	0.47577	5.85981	0.64564		13.64	728	13.64	471	13.64	38				39.9748	-2.19906
			5.89049	0.50851	5.89049	0.60882		13.66	737	13.66	463	13.66	52				39.974	-2.19963
			5.92117	0.53677	5.92117	0.56906		13.68	744	13.68	466	13.68	58				39.9742	-2.20051
			5.95185	0.55991	5.95185	0.52918		13.7	745	13.7	465	13.7	42				39.9739	-2.20129
			5.98253	0.57777	5.98253	0.49248		13.72	743	13.72	453	13.72	37				39.9744	-2.20175
			6.0132	0.5905	6.0132	0.4625		13.74	751	13.74	454	13.74	21				39.9743	-2.20223
			6.04388	0.5983	6.04388	0.44297		13.76	735	13.76	452	13.76	24				39.9743	-2.20299
			6.07456	0.60133	6.07456	0.43787		13.78	722	13.78	452	13.78	24				39.9742	-2.20375
			6.10524	0.59959	6.10524	0.45152		13.8	721	13.8	459	13.8	30				39.974	-2.20426
			6.13592	0.59295	6.13592	0.48812		13.82	738	13.82	463	13.82	27				39.9741	-2.20483
			6.1666	0.58119	6.1666	0.55073		13.84	740	13.84	470	13.84	24				39.9741	-2.20575
			6.19728	0.56409	6.19728	0.64042		13.86	745	13.86	468	13.86	16				39.9744	-2.20652
			6.22796	0.54158	6.22796	0.75605		13.88	749	13.88	461	13.88	27				39.9738	-2.2073
			6.25864	0.51387	6.25864	0.89464		13.9	757	13.9	459	13.9	23				39.9736	-2.20776
			6.28932	0.48156	6.28932	1.05185		13.92	755	13.92	453	13.92	17				39.9734	-2.20819
			6.32	0.44579	6.32	1.22235		13.94	755	13.94	454	13.94	14				39.9744	-2.20889
			6.35068	0.40831	6.35068	1.40015		13.96	764	13.96	467	13.96	14				39.974	-2.2096
			6.38136	0.37156	6.38136	1.57892		13.98	778	13.98	466	13.98	6				39.9744	-2.21004
			6.41204	0.33865	6.41204	1.75235		14	771	14	468	14	11				39.9741	-2.21053
			6.44272	0.31301	6.44272	1.91451		14.02	760	14.02	467	14.02	21				39.9741	-2.21128
			6.4734	0.29757	6.4734	2.06019		14.04	758	14.04	465	14.04	26				39.9738	-2.21197
			6.50408	0.2935	6.50408	2.1853		14.06	756	14.06	456	14.06	24				39.9739	-2.2124
			6.53476	0.29943	6.53476	2.28708		14.08	753	14.08	452	14.08	14				39.9743	-2.21283
			6.56544	0.31191	6.56544	2.36437		14.1	747	14.1	452	14.1	18				39.9738	-2.21346
			6.59612	0.3268	6.59612	2.41768		14.12	736	14.12	469	14.12	18				39.974	-2.21411
			6.6268	0.34036	6.6268	2.44918		14.14	745	14.14	464	14.14	13				39.9731	-2.21456
			6.65748	0.34973	6.65748	2.46251		14.16	748	14.16	472	14.16	9				39.9744	-2.21501
			6.68816	0.35303	6.68816	2.46244		14.18	757	14.18	472	14.18	13				39.9734	-2.21543
			6.71884	0.34924	6.71884	2.45428		14.2	763	14.2	473	14.2	17				39.9735	-2.21621
			6.74952	0.33814	6.74952	2.44325		14.22	769	14.22	473	14.22	18				39.9741	-2.21709
			6.7802	0.32023	6.7802	2.4337		14.24	772	14.24	475	14.24	15				39.9739	-2.21764
			6.81087	0.2967	6.81087	2.42843		14.26	754	14.26	475	14.26	13				39.9734	-2.21814
			6.84155	0.26946	6.84155	2.42826		14.28	741	14.28	478	14.28	23				39.9739	-2.21886
			6.87223	0.24116	6.87223	2.43202		14.3	745	14.3	470	14.3	24				39.9737	-2.21956
			6.90291	0.21521	6.90291	2.43681		14.32	749	14.32	464	14.32	16				39.9736	-2.22001
			6.93359	0.19548	6.93359	2.43867		14.34	763	14.34	460	14.34	20				39.9734	-2.22047
			6.96427	0.18523	6.96427	2.43326		14.36	765	14.36	466	14.36	28				39.9738	-2.22114
			6.99495	0.18536	6.99495	2.41649		14.38	769	14.38	475	14.38	31				39.9735	-2.22185
			7.02563	0.19354	7.02563	2.38502		14.4	765	14.4	487	14.4	25				39.9745	-2.22231
			7.05631	0.20552	7.05631	2.33654		14.42	750	14.42	485	14.42	11				39.9742	-2.22273
			7.08699	0.21708	7.08699	2.2699		14.44	744	14.44	480	14.44	16				39.974	-2.22313
			7.11767	0.22498	7.11767	2.18511		14.46	746	14.46	476	14.46	2				39.9733	-2.22379
			7.14835	0.22708	7.14835	2.08318		14.48	755	14.48	461	14.48	1				39.9738	-2.22443
			7.17903	0.22223	7.17903	1.966		14.5	752	14.5	461	14.5	8				39.9745	-2.22487
			7.20971	0.21016	7.20971	1.83608		14.52	750	14.52	461	14.52	24				39.9737	-2.22539
			7.24039	0.1915	7.24039	1.6964		14.54	748	14.54	461	14.54	37				39.9736	-2.22606
			7.27107	0.16806	7.27107	1.55019		14.56	755	14.56	470	14.56	35				39.9744	-2.22678
			7.30175	0.14348	7.30175	1.4008		14.58	764	14.58	472	14.58	37				39.9738	-2.22724
			7.33243	0.1245	7.33243	1.25159		14.6	767	14.6	478	14.6	39				39.9732	-2.22766
			7.36311	0.12087	7.36311	1.10594		14.62	775	14.62	478	14.62	39				39.9736	-2.22824
			7.39379	0.13821	7.39379	0.96728		14.64	783	14.64	479	14.64	47				39.9736	-2.22889
			7.42447	0.1719	7.42447	0.83921		14.66	766	14.66	477	14.66	46				39.9735	-2.22931
			7.45515	0.21404	7.45515	0.72575		14.68	763	14.68	478	14.68	45				39.9741	-2.22976
			7.48583	0.25901	7.48583	0.63141		14.7	765	14.7	471	14.7	35				39.9732	-2.23031
			7.51651	0.3033	7.51651	0.56099		14.72	776	14.72	472	14.72	13				39.9738	-2.23106
			7.54719	0.34472	7.54719	0.51844		14.74	782	14.74	473	14.74	2				39.9733	-2.23165
			7.57787	0.38182	7.57787	0.50477		14.76	792	14.76	473	14.76	0				39.9742	-2.23208
			7.60854	0.41381	7.60854	0.51674		14.78	797	14.78	477	14.78	0				39.9727	-2.2325
			7.63922	0.44038	7.63922	0.54815		14.8	796	14.8	482	14.8	0				39.9737	-2.2331
			7.6699	0.46172	7.6699	0.59253		14.82	785	14.82	485	14.82	1				39.9737	-2.23388
			7.70058	0.47843	7.70058	0.64488		14.84	774	14.84	486	14.84	2				39.9737	-2.23427
			7.73126	0.49147	7.73126	0.70196		14.86	770	14.86	485	14.86	0				39.9738	-2.23463
			7.76194	0.50205	7.76194	0.76191		14.88	763	14.88	484	14.88	2				39.9741	-2.23501
			7.79262	0.51149	7.79262	0.82368		14.9	758	14.9	482	14.9	7				39.9739	-2.23562
			7.8233	0.52104	7.8233	0.88659		14.92	777	14.92	483	14.92	9				39.9745	-2.23617
			7.85398	0.53172	7.85398	0.95006		14.94	775	14.94	491	14.94	10				39.9736	-2.23653
			7.88466	0.54413	7.88466	1.01343		14.96	782	14.96	482	14.96	6				39.9738	-2.23688
			7.91534	0.55845	7.91534	1.07592		14.98	783	14.98	488	14.98	9				39.9734	-2.23746
			7.94602	0.5744	7.94602	1.13664		15	787	15	487	15	6				39.9736	-2.23806
			7.9767	0.59135	7.9767	1.19471		15.02	794	15.02	482	15.02	5				39.9738	-2.23842
			8.00738	0.6085	8.00738	1.24933		15.04	791	15.04	479	15.04	16				39.974	-2.23876
			8.03806	0.62502	8.03806	1.29989		15.06	798	15.06	483	15.06	27				39.974	-2.23932
			8.06874	0.64016	8.06874	1.34608		15.08	796	15.08	488	15.08	34				39.9746	-2.23986
			8.09942	0.65336	8.09942	1.38794		15.1	787	15.1	489	15.1	30				39.974	-2.24022
			8.1301	0.66432	8.1301	1.42586		15.12	784	15.12	487	15.12	25				39.9743	-2.24058
			8.16078	0.67298	8.16078	1.46053		15.14	776	15.14	494	15.14	28				39.9736	-2.24097
			8.19146	0.6795	8.19146	1.49291		15.16	782	15.16	491	15.16	20				39.9737	-2.24147
			8.22214	0.68426	8.22214	1.52403		15.18	789	15.18	478	15.18	12				39.9746	-2.24201
			8.25282	0.68773	8.25282	1.5549		15.2	800	15.2	478	15.2	22				39.9734	-2.24244
			8.2835	0.69042	8.2835	1.58632		15.22	811	15.22	480	15.22	26				39.9742	-2.24286
			8.31418	0.6928	8.31418	1.61875		15.24	799	15.24	479	15.24	26				39.9743	-2.24336
			8.34486	0.69526	8.34486	1.65222		15.26	796	15.26	480	15.26	15				39.9735	-2.24384
			8.37554	0.69799	8.37554	1.68632		15.28	786	15.28	481	15.28	10				39.9737	-2.24421
			8.40621	0.70104	8.40621	1.7202		15.3	773	15.3	487	15.3	19				39.9747	-2.24456
			8.43689	0.70429	8.43689	1.75267		15.32	764	15.32	489	15.32	23				39.9738	-2.24508
			8.46757	0.70749	8.46757	1.78231		15.34	773	15.34	489	15.34	22				39.9741	-2.24562
			8.49825	0.71034	8.49825	1.8076		15.36	775	15.36	498	15.36	30				39.9742	-2.24596
			8.52893	0.71249	8.52893	1.82704		15.38	796	15.38	499	15.38	26				39.9736	-2.24632
			8.55961	0.71363	8.55961	1.83925		15.4	807	15.4	500	15.4	17				39.9742	-2.24668
			8.59029	0.71355	8.59029	1.84307		15.42	823	15.42	498	15.42	7				39.9736	-2.24721
			8.62097	0.71209	8.62097	1.8376		15.44	841	15.44	498	15.44	2				39.9736	-2.24776
			8.65165	0.70924	8.65165	1.82225		15.46	851	15.46	507	15.46	6				39.9736	-2.24816
			8.68233	0.70505	8.68233	1.79674		15.48	843	15.48	506	15.48	10				39.973	-2.24849
			8.71301	0.69967	8.71301	1.76111		15.5	834	15.5	500	15.5	28				39.9741	-2.24894
			8.74369	0.69332	8.74369	1.71572		15.52	812	15.52	503	15.52	42				39.9739	-2.24945
			8.77437	0.68622	8.77437	1.66122		15.54	808	15.54	497	15.54	47				39.9733	-2.2498
			8.80505	0.67862	8.80505	1.59849		15.56	798	15.56	495	15.56	46				39.9738	-2.25016
			8.83573	0.67077	8.83573	1.52865		15.58	801	15.58	488	15.58	39				39.9734	-2.2507
			8.86641	0.66285	8.86641	1.45296		15.6	805	15.6	502	15.6	35				39.9729	-2.2512
			8.89709	0.65504	8.89709	1.37283		15.62	803	15.62	521	15.62	30				39.9736	-2.25155
			8.92777	0.64746	8.92777	1.28969		15.64	800	15.64	522	15.64	22				39.9733	-2.25184
			8.95845	0.64018	8.95845	1.205		15.66	800	15.66	529	15.66	25				39.9736	-2.25216
			8.98913	0.63329	8.98913	1.12016		15.68	807	15.68	541	15.68	37				39.974	-2.25265
			9.01981	0.62685	9.01981	1.03645		15.7	815	15.7	538	15.7	59				39.9729	-2.25318
			9.05049	0.62094	9.05049	0.95502		15.72	825	15.72	527	15.72	63				39.9745	-2.25349
			9.08117	0.61569	9.08117	0.87685		15.74	846	15.74	512	15.74	75				39.9731	-2.25381
			9.11185	0.61124	9.11185	0.80278		15.76	856	15.76	511	15.76	86				39.974	-2.25434
			9.14253	0.60781	9.14253	0.73351		15.78	856	15.78	506	15.78	89				39.9738	-2.25489
			9.17321	0.60564	9.17321	0.66972		15.8	852	15.8	488	15.8	73				39.9736	-2.25523
			9.20388	0.60501	9.20388	0.61211		15.82	847	15.82	493	15.82	40				39.9735	-2.25558
			9.23456	0.60617	9.23456	0.56152		15.84	830	15.84	499	15.84	24				39.9737	-2.25609
			9.26524	0.60933	9.26524	0.51897		15.86	813	15.86	506	15.86	30				39.9741	-2.25655
			9.29592	0.61459	9.29592	0.48558		15.88	807	15.88	513	15.88	33				39.9737	-2.25688
			9.3266	0.62195	9.3266	0.4624		15.9	812	15.9	517	15.9	45				39.9732	-2.25714
			9.35728	0.63124	9.35728	0.45003		15.92	822	15.92	524	15.92	47				39.9743	-2.25742
			9.38796	0.64213	9.38796	0.44826		15.94	833	15.94	522	15.94	59				39.9745	-2.25788
			9.41864	0.6542	9.41864	0.45592		15.96	835	15.96	516	15.96	51				39.9738	-2.25833
			9.44932	0.6669	9.44932	0.47109		15.98	847	15.98	520	15.98	48				39.9738	-2.25862
			9.48	0.67969	9.48	0.49148		16	840	16	517	16	42				39.9735	-2.25892
			9.51068	0.69203	9.51068	0.51487		16.02	838	16.02	517	16.02	44				39.9734	-2.25935
			9.54136	0.70349	9.54136	0.5394		16.04	842	16.04	507	16.04	38				39.9737	-2.25978
			9.57204	0.71375	9.57204	0.56373		16.06	838	16.06	507	16.06	30				39.9732	-2.26007
			9.60272	0.72269	9.60272	0.58708		16.08	842	16.08	507	16.08	31				39.9738	-2.26039
			9.6334	0.73034	9.6334	0.60923		16.1	843	16.1	507	16.1	35				39.9741	-2.2607
			9.66408	0.73694	9.66408	0.63047		16.12	844	16.12	518	16.12	18				39.9737	-2.26115
			9.69476	0.74287	9.69476	0.6515		16.14	859	16.14	529	16.14	34				39.9737	-2.26152
			9.72544	0.7486	9.72544	0.67329		16.16	860	16.16	538	16.16	47				39.9737	-2.26178
			9.75612	0.75466	9.75612	0.69687		16.18	867	16.18	547	16.18	48				39.9736	-2.26204
			9.7868	0.76149	9.7868	0.72316		16.2	864	16.2	543	16.2	51				39.9743	-2.26239
			9.81748	0.7694	9.81748	0.75275		16.22	861	16.22	544	16.22	63				39.9735	-2.26284
			9.84816	0.77851	9.84816	0.7858		16.24	853	16.24	528	16.24	69				39.9735	-2.26313
			9.87884	0.7887	9.87884	0.82198		16.26	840	16.26	521	16.26	59				39.9741	-2.26344
			9.90952	0.79958	9.90952	0.86051		16.28	830	16.28	518	16.28	48				39.9738	-2.26381
			9.9402	0.81062	9.9402	0.90029		16.3	830	16.3	513	16.3	61				39.9736	-2.26422
			9.97088	0.82112	9.97088	0.94003		16.32	837	16.32	518	16.32	65				39.9734	-2.26451
								16.34	854	16.34	516	16.34	48				39.9742	-2.26487
								16.36	862	16.36	516	16.36	74				39.9732	-2.2652
								16.38	871	16.38	515	16.38	86				39.9733	-2.26562
								16.4	862	16.4	510	16.4	81				39.9736	-2.26604
								16.42	854	16.42	512	16.42	70				39.9741	-2.26632
								16.44	850	16.44	515	16.44	65				39.9741	-2.26663
								16.46	857	16.46	517	16.46	58				39.9737	-2.26706
								16.48	862	16.48	531	16.48	45				39.9748	-2.2675
								16.5	875	16.5	531	16.5	49				39.9737	-2.26776
								16.52	884	16.52	538	16.52	88				39.9744	-2.26805
								16.54	887	16.54	541	16.54	103				39.9744	-2.26843
								16.56	891	16.56	543	16.56	99				39.9742	-2.26879
								16.58	897	16.58	547	16.58	86				39.9741	-2.26905
								16.6	899	16.6	546	16.6	66				39.9746	-2.26929
								16.62	896	16.62	546	16.62	49				39.9737	-2.26952
								16.64	894	16.64	550	16.64	41				39.9739	-2.26989
								16.66	891	16.66	551	16.66	64				39.9737	-2.2703
								16.68	881	16.68	556	16.68	76				39.9738	-2.27057
								16.7	883	16.7	567	16.7	83				39.9744	-2.27079
								16.72	886	16.72	566	16.72	92				39.9737	-2.27116
								16.74	897	16.74	559	16.74	92				39.9742	-2.27151
								16.76	898	16.76	551	16.76	88				39.9734	-2.27176
								16.78	908	16.78	542	16.78	76				39.9737	-2.272
								16.8	932	16.8	540	16.8	71				39.9739	-2.27239
								16.82	935	16.82	539	16.82	68				39.9737	-2.2728
								16.84	922	16.84	545	16.84	68				39.9746	-2.27308
								16.86	915	16.86	560	16.86	70				39.9734	-2.27336
								16.88	900	16.88	557	16.88	80				39.9739	-2.27362
								16.9	899	16.9	555	16.9	78				39.974	-2.27398
								16.92	895	16.92	554	16.92	69				39.9744	-2.27437
								16.94	913	16.94	550	16.94	79				39.974	-2.2746
								16.96	935	16.96	550	16.96	107				39.9743	-2.27478
								16.98	941	16.98	554	16.98	107				39.9742	-2.27512
								17	940	17	560	17	101				39.9748	-2.27553
								17.02	932	17.02	570	17.02	96				39.9742	-2.27579
								17.04	920	17.04	565	17.04	106				39.9738	-2.27605
								17.06	923	17.06	567	17.06	107				39.9748	-2.27639
								17.08	921	17.08	556	17.08	93				39.9745	-2.27671
								17.1	932	17.1	560	17.1	89				39.9739	-2.27698
								17.12	936	17.12	561	17.12	94				39.9745	-2.27728
								17.14	942	17.14	574	17.14	99				39.9739	-2.2775
								17.16	938	17.16	576	17.16	89				39.974	-2.27784
								17.18	937	17.18	581	17.18	77				39.975	-2.27818
								17.2	935	17.2	583	17.2	95				39.9744	-2.27838
								17.22	942	17.22	581	17.22	108				39.9746	-2.27862
								17.24	937	17.24	567	17.24	111				39.9742	-2.27902
								17.26	944	17.26	573	17.26	109				39.974	-2.27938
								17.28	936	17.28	578	17.28	118				39.9741	-2.27964
								17.3	947	17.3	585	17.3	132				39.9746	-2.27987
								17.32	943	17.32	583	17.32	135				39.9743	-2.28011
								17.34	947	17.34	589	17.34	122				39.9749	-2.28042
								17.36	955	17.36	601	17.36	120				39.9737	-2.28077
								17.38	957	17.38	592	17.38	113				39.9743	-2.28101
								17.4	961	17.4	581	17.4	118				39.9744	-2.28125
								17.42	979	17.42	587	17.42	131				39.9741	-2.28159
								17.44	987	17.44	582	17.44	133				39.974	-2.28198
								17.46	1001	17.46	578	17.46	117				39.9739	-2.28228
								17.48	1001	17.48	576	17.48	136				39.9739	-2.28253
								17.5	996	17.5	582	17.5	137				39.9739	-2.28285
								17.52	992	17.52	593	17.52	137				39.9731	-2.28316
								17.54	979	17.54	593	17.54	128				39.9743	-2.28338
								17.56	975	17.56	588	17.56	134				39.9736	-2.2836
								17.58	975	17.58	589	17.58	148				39.9737	-2.28382
								17.6	983	17.6	584	17.6	135				39.9741	-2.28417
								17.62	997	17.62	588	17.62	138				39.9738	-2.28447
								17.64	997	17.64	591	17.64	140				39.9739	-2.28466
								17.66	1002	17.66	605	17.66	143				39.9749	-2.28482
								17.68	995	17.68	628	17.68	151				39.9743	-2.28508
								17.7	984	17.7	639	17.7	161				39.9736	-2.28537
								17.72	976	17.72	629	17.72	178				39.9753	-2.28555
								17.74	974	17.74	615	17.74	192				39.9743	-2.28574
								17.76	985	17.76	616	17.76	171				39.9741	-2.28601
								17.78	1004	17.78	607	17.78	170				39.974	-2.28629
								17.8	1008	17.8	592	17.8	164				39.9742	-2.28649
								17.82	1017	17.82	579	17.82	180				39.9742	-2.28669
								17.84	1017	17.84	592	17.84	179				39.9745	-2.28682
								17.86	1022	17.86	596	17.86	185				39.9742	-2.28703
								17.88	1021	17.88	600	17.88	177				39.9743	-2.28728
								17.9	1025	17.9	607	17.9	184				39.9738	-2.28743
								17.92	1028	17.92	621	17.92	176				39.9735	-2.28759
								17.94	1034	17.94	616	17.94	165				39.9736	-2.28782
								17.96	1037	17.96	598	17.96	191				39.9739	-2.28803
								17.98	1042	17.98	587	17.98	213				39.9737	-2.28821
								18	1053	18	595	18	219				39.974	-2.28839
								18.02	1047	18.02	607	18.02	220				39.9738	-2.28861
								18.04	1035	18.04	612	18.04	211				39.9737	-2.28881
								18.06	1020	18.06	620	18.06	209				39.9742	-2.28894
								18.08	1008	18.08	617	18.08	215				39.9732	-2.2892
								18.1	1016	18.1	623	18.1	188				39.9731	-2.28938
								18.12	1017	18.12	613	18.12	198				39.974	-2.2896
								18.14	1024	18.14	626	18.14	219				39.974	-2.28987
								18.16	1045	18.16	632	18.16	229				39.974	-2.29003
								18.18	1048	18.18	648	18.18	234				39.9735	-2.29019
								18.2	1048	18.2	640	18.2	233				39.9743	-2.29045
								18.22	1042	18.22	637	18.22	210				39.9735	-2.29072
								18.24	1042	18.24	638	18.24	222				39.974	-2.29092
								18.26	1063	18.26	648	18.26	221				39.9735	-2.29111
								18.28	1060	18.28	649	18.28	221				39.9736	-2.29136
								18.3	1058	18.3	660	18.3	217				39.9733	-2.29164
								18.32	1075	18.32	660	18.32	225				39.9734	-2.29183
								18.34	1082	18.34	657	18.34	252				39.9733	-2.29197
								18.36	1080	18.36	650	18.36	264				39.9736	-2.29209
								18.38	1086	18.38	645	18.38	247				39.9736	-2.29235
								18.4	1094	18.4	641	18.4	271				39.9735	-2.2926
								18.42	1121	18.42	635	18.42	293				39.9732	-2.29274
								18.44	1109	18.44	639	18.44	281				39.9729	-2.29286
								18.46	1112	18.46	625	18.46	263				39.9734	-2.29309
								18.48	1118	18.48	629	18.48	258				39.9734	-2.29338
								18.5	1106	18.5	619	18.5	264				39.9729	-2.29356
								18.52	1104	18.52	624	18.52	259				39.9737	-2.29368
								18.54	1108	18.54	622	18.54	252				39.9732	-2.29381
								18.56	1127	18.56	622	18.56	250				39.9736	-2.29398
								18.58	1134	18.58	633	18.58	269				39.9733	-2.29419
								18.6	1131	18.6	646	18.6	273				39.974	-2.29438
								18.62	1148	18.62	641	18.62	288				39.9734	-2.29459
								18.64	1146	18.64	655	18.64	292				39.9738	-2.2949
								18.66	1123	18.66	658	18.66	290				39.9731	-2.29517
								18.68	1114	18.68	671	18.68	298				39.9736	-2.29536
								18.7	1112	18.7	665	18.7	306				39.9732	-2.2956
								18.72	1127	18.72	656	18.72	283				39.9736	-2.29585
								18.74	1129	18.74	646	18.74	277				39.9738	-2.29609
								18.76	1141	18.76	638	18.76	278				39.9731	-2.29625
								18.78	1155	18.78	624	18.78	308				39.9737	-2.29642
								18.8	1155	18.8	617	18.8	314				39.9736	-2.29657
								18.82	1147	18.82	628	18.82	308				39.9735	-2.29684
								18.84	1151	18.84	645	18.84	316				39.9723	-2.29712
								18.86	1156	18.86	659	18.86	322				39.9739	-2.29725
								18.88	1163	18.88	654	18.88	326				39.9745	-2.29735
								18.9	1161	18.9	654	18.9	305				39.9736	-2.29762
								18.92	1164	18.92	652	18.92	309				39.9733	-2.29781
								18.94	1172	18.94	651	18.94	319				39.9733	-2.29796
								18.96	1171	18.96	652	18.96	334				39.973	-2.29816
								18.98	1175	18.98	666	18.98	340				39.9734	-2.29835
								19	1190	19	686	19	333				39.9738	-2.29851
								19.02	1196	19.02	698	19.02	334				39.9727	-2.29862
								19.04	1192	19.04	697	19.04	353				39.9734	-2.29874
								19.06	1178	19.06	694	19.06	334				39.9742	-2.29882
								19.08	1184	19.08	674	19.08	333				39.9736	-2.29902
								19.1	1186	19.1	662	19.1	334				39.9736	-2.29926
								19.12	1192	19.12	650	19.12	368				39.9734	-2.29947
								19.14	1211	19.14	641	19.14	375				39.9737	-2.29963
								19.16	1229	19.16	649	19.16	372				39.9729	-2.29983
								19.18	1251	19.18	654	19.18	373				39.9735	-2.30007
								19.2	1244	19.2	673	19.2	374				39.9734	-2.30023
								19.22	1218	19.22	683	19.22	363				39.9732	-2.30038
								19.24	1221	19.24	690	19.24	355				39.9729	-2.30065
								19.26	1212	19.26	699	19.26	360				39.9725	-2.30092
								19.28	1208	19.28	697	19.28	366				39.972	-2.30108
								19.3	1203	19.3	691	19.3	356				39.9728	-2.30119
								19.32	1206	19.32	684	19.32	361				39.9725	-2.30135
								19.34	1221	19.34	676	19.34	368				39.973	-2.30162
								19.36	1215	19.36	678	19.36	383				39.9733	-2.30186
								19.38	1219	19.38	676	19.38	376				39.9724	-2.30204
								19.4	1229	19.4	684	19.4	374				39.972	-2.30222
								19.42	1238	19.42	698	19.42	390				39.9728	-2.30242
								19.44	1236	19.44	709	19.44	397				39.973	-2.3026
								19.46	1242	19.46	712	19.46	398				39.9728	-2.30276
								19.48	1253	19.48	713	19.48	402				39.9728	-2.30293
								19.5	1273	19.5	719	19.5	392				39.9725	-2.30313
								19.52	1278	19.52	715	19.52	392				39.9732	-2.30336
								19.54	1290	19.54	705	19.54	388				39.9737	-2.30348
								19.56	1272	19.56	703	19.56	406				39.9724	-2.3036
								19.58	1268	19.58	696	19.58	406				39.9733	-2.30374
								19.6	1259	19.6	692	19.6	403				39.973	-2.30392
								19.62	1251	19.62	685	19.62	399				39.9731	-2.30406
								19.64	1260	19.64	691	19.64	396				39.9718	-2.30421
								19.66	1262	19.66	709	19.66	384				39.9733	-2.30434
								19.68	1269	19.68	723	19.68	397				39.9733	-2.30449
								19.7	1290	19.7	732	19.7	421				39.9729	-2.30468
								19.72	1282	19.72	733	19.72	435				39.9729	-2.30481
								19.74	1272	19.74	722	19.74	425				39.974	-2.30491
								19.76	1258	19.76	714	19.76	410				39.9726	-2.30504
								19.78	1239	19.78	715	19.78	420				39.9733	-2.30527
								19.8	1254	19.8	716	19.8	446				39.9721	-2.3055
								19.82	1260	19.82	724	19.82	482				39.9726	-2.30564
								19.84	1286	19.84	732	19.84	504				39.9727	-2.30574
								19.86	1318	19.86	729	19.86	495				39.9731	-2.30592
								19.88	1328	19.88	725	19.88	469				39.9734	-2.3061
								19.9	1329	19.9	717	19.9	443				39.9733	-2.30623
								19.92	1317	19.92	715	19.92	413				39.9727	-2.30631
								19.94	1291	19.94	717	19.94	431				39.9727	-2.30651
								19.96	1293	19.96	719	19.96	446				39.9722	-2.30669
								19.98	1302	19.98	725	19.98	468				39.9734	-2.30679
								20	1308	20	729	20	451				39.9729	-2.30688
								20.02	1321	20.02	734	20.02	439				39.9732	-2.30703
								20.04	1344	20.04	740	20.04	421				39.9729	-2.3072
								20.06	1344	20.06	737	20.06	417				39.9729	-2.30734
								20.08	1333	20.08	728	20.08	439				39.9728	-2.3075
								20.1	1323	20.1	731	20.1	470				39.9733	-2.30767
								20.12	1318	20.12	735	20.12	482				39.9731	-2.30784
								20.14	1325	20.14	735	20.14	480				39.9729	-2.30803
								20.16	1339	20.16	747	20.16	463				39.9724	-2.30817
								20.18	1347	20.18	761	20.18	479				39.9725	-2.30828
								20.2	1350	20.2	770	20.2	479				39.9723	-2.30847
								20.22	1343	20.22	774	20.22	482				39.972	-2.30866
								20.24	1338	20.24	763	20.24	495				39.9723	-2.30875
								20.26	1349	20.26	756	20.26	504				39.9732	-2.30885
								20.28	1363	20.28	752	20.28	481				39.9732	-2.30901
								20.3	1387	20.3	751	20.3	461				39.9727	-2.30918
								20.32	1409	20.32	755	20.32	452				39.9724	-2.30934
								20.34	1420	20.34	759	20.34	480				39.9723	-2.30949
								20.36	1399	20.36	763	20.36	503				39.9727	-2.30959
								20.38	1389	20.38	770	20.38	518				39.9728	-2.30979
								20.4	1368	20.4	767	20.4	529				39.9727	-2.31001
								20.42	1370	20.42	766	20.42	533				39.9721	-2.31014
								20.44	1372	20.44	769	20.44	496				39.9724	-2.31029
								20.46	1382	20.46	767	20.46	479				39.9726	-2.31049
								20.48	1401	20.48	753	20.48	468				39.9725	-2.31065
								20.5	1409	20.5	750	20.5	462				39.9714	-2.31076
								20.52	1400	20.52	743	20.52	487				39.9729	-2.31088
								20.54	1396	20.54	745	20.54	504				39.9723	-2.31101
								20.56	1391	20.56	747	20.56	513				39.9725	-2.31125
								20.58	1401	20.58	761	20.58	510				39.973	-2.31148
								20.6	1385	20.6	768	20.6	511				39.9726	-2.31164
								20.62	1385	20.62	773	20.62	517				39.9719	-2.31182
								20.64	1392	20.64	774	20.64	516				39.9729	-2.31197
								20.66	1389	20.66	774	20.66	499				39.9725	-2.31216
								20.68	1390	20.68	765	20.68	517				39.9727	-2.3123
								20.7	1387	20.7	767	20.7	523				39.9725	-2.31241
								20.72	1395	20.72	753	20.72	531				39.9726	-2.31261
								20.74	1403	20.74	759	20.74	528				39.973	-2.31281
								20.76	1400	20.76	764	20.76	536				39.9728	-2.31288
								20.78	1395	20.78	778	20.78	535				39.9727	-2.31298
								20.8	1401	20.8	781	20.8	539				39.9726	-2.31306
								20.82	1405	20.82	777	20.82	544				39.9731	-2.3132
								20.84	1420	20.84	780	20.84	556				39.9723	-2.31342
								20.86	1422	20.86	783	20.86	556				39.9737	-2.31355
								20.88	1440	20.88	772	20.88	546				39.9729	-2.31368
								20.9	1446	20.9	768	20.9	536				39.9734	-2.31383
								20.92	1455	20.92	773	20.92	537				39.9726	-2.314
								20.94	1450	20.94	772	20.94	549				39.9733	-2.31411
								20.96	1446	20.96	764	20.96	552				39.973	-2.31427
								20.98	1432	20.98	763	20.98	555				39.9728	-2.31439
								21	1441	21	768	21	551				39.9731	-2.31459
								21.02	1447	21.02	775	21.02	541				39.9719	-2.31482
								21.04	1472	21.04	790	21.04	560				39.973	-2.315
								21.06	1487	21.06	806	21.06	568				39.9731	-2.31517
								21.08	1490	21.08	827	21.08	589				39.9729	-2.31541
								21.1	1489	21.1	821	21.1	592				39.9728	-2.31564
								21.12	1458	21.12	826	21.12	589				39.9729	-2.31579
								21.14	1443	21.14	822	21.14	566				39.9736	-2.31591
								21.16	1440	21.16	813	21.16	552				39.9733	-2.31608
								21.18	1450	21.18	808	21.18	541				39.9733	-2.31622
								21.2	1458	21.2	813	21.2	546				39.9731	-2.31633
								21.22	1474	21.22	810	21.22	540				39.9734	-2.31641
								21.24	1482	21.24	802	21.24	577				39.9738	-2.31648
								21.26	1498	21.26	797	21.26	593				39.9731	-2.31659
								21.28	1474	21.28	811	21.28	615				39.9731	-2.31672
								21.3	1475	21.3	811	21.3	615				39.9731	-2.31678
								21.32	1474	21.32	818	21.32	619				39.973	-2.31688
								21.34	1472	21.34	831	21.34	621				39.9733	-2.31701
								21.36	1453	21.36	837	21.36	584				39.9736	-2.31719
								21.38	1455	21.38	839	21.38	555				39.9736	-2.31732
								21.4	1454	21.4	831	21.4	561				39.9734	-2.31742
								21.42	1465	21.42	827	21.42	582				39.9729	-2.31751
								21.44	1462	21.44	827	21.44	597				39.9731	-2.31756
								21.46	1468	21.46	806	21.46	610				39.9719	-2.31759
								21.48	1496	21.48	800	21.48	605				39.9734	-2.31767
								21.5	1518	21.5	803	21.5	619				39.9723	-2.31772
								21.52	1515	21.52	800	21.52	606				39.9728	-2.31784
								21.54	1524	21.54	810	21.54	595				39.9726	-2.31799
								21.56	1513	21.56	817	21.56	598				39.9729	-2.31805
								21.58	1512	21.58	826	21.58	600				39.9739	-2.31813
								21.6	1507	21.6	828	21.6	613				39.9732	-2.31829
								21.62	1515	21.62	821	21.62	627				39.9731	-2.31846
								21.64	1542	21.64	815	21.64	633				39.9729	-2.31854
								21.66	1561	21.66	822	21.66	646				39.9733	-2.31863
								21.68	1555	21.68	833	21.68	665				39.9733	-2.31877
								21.7	1539	21.7	838	21.7	664				39.9728	-2.31888
								21.72	1524	21.72	846	21.72	649				39.9731	-2.31896
								21.74	1505	21.74	858	21.74	630				39.9728	-2.31906
								21.76	1502	21.76	860	21.76	621				39.9729	-2.31915
								21.78	1514	21.78	854	21.78	632				39.9727	-2.31931
								21.8	1528	21.8	839	21.8	624				39.9731	-2.31942
								21.82	1539	21.82	837	21.82	632				39.9731	-2.31948
								21.84	1539	21.84	841	21.84	626				39.973	-2.31952
								21.86	1525	21.86	836	21.86	612				39.9726	-2.31963
								21.88	1533	21.88	833	21.88	605				39.9727	-2.31979
								21.9	1533	21.9	832	21.9	617				39.9727	-2.3199
								21.92	1531	21.92	822	21.92	630				39.9731	-2.32002
								21.94	1540	21.94	819	21.94	655				39.9731	-2.32013
								21.96	1535	21.96	820	21.96	668				39.9737	-2.32022
								21.98	1534	21.98	820	21.98	683				39.973	-2.32031
								22	1540	22	827	22	647				39.9729	-2.32042
								22.02	1535	22.02	834	22.02	618				39.9726	-2.3205
								22.04	1551	22.04	833	22.04	578				39.9729	-2.32059
								22.06	1570	22.06	834	22.06	592				39.973	-2.32072
								22.08	1582	22.08	836	22.08	624				39.9738	-2.32078
								22.1	1593	22.1	850	22.1	648				39.9734	-2.32085
								22.12	1591	22.12	858	22.12	664				39.9729	-2.321
								22.14	1584	22.14	854	22.14	657				39.9731	-2.32113
								22.16	1576	22.16	841	22.16	651				39.9723	-2.32119
								22.18	1565	22.18	850	22.18	645				39.9727	-2.32128
								22.2	1553	22.2	842	22.2	637				39.9725	-2.32142
								22.22	1543	22.22	847	22.22	638				39.973	-2.32161
								22.24	1546	22.24	839	22.24	644				39.9727	-2.32175
								22.26	1542	22.26	842	22.26	647				39.9727	-2.32187
								22.28	1543	22.28	847	22.28	640				39.973	-2.32193
								22.3	1542	22.3	838	22.3	629				39.9727	-2.32208
								22.32	1551	22.32	824	22.32	646				39.9729	-2.32218
								22.34	1560	22.34	841	22.34	645				39.9725	-2.32226
								22.36	1541	22.36	850	22.36	657				39.9732	-2.32241
								22.38	1535	22.38	852	22.38	649				39.9728	-2.32262
								22.4	1544	22.4	847	22.4	638				39.9724	-2.32277
								22.42	1542	22.42	853	22.42	644				39.9724	-2.32285
								22.44	1535	22.44	859	22.44	651				39.9733	-2.32293
								22.46	1533	22.46	856	22.46	658				39.9732	-2.32302
								22.48	1533	22.48	857	22.48	658				39.9728	-2.32317
								22.5	1525	22.5	874	22.5	644				39.9733	-2.3233
								22.52	1511	22.52	878	22.52	664				39.9725	-2.32336
								22.54	1526	22.54	867	22.54	690				39.9723	-2.32349
								22.56	1549	22.56	856	22.56	677				39.9729	-2.32369
								22.58	1567	22.58	844	22.58	675				39.973	-2.32383
								22.6	1565	22.6	828	22.6	663				39.9722	-2.32385
								22.62	1571	22.62	816	22.62	644				39.973	-2.32395
								22.64	1567	22.64	826	22.64	631				39.9725	-2.32418
								22.66	1555	22.66	846	22.66	652				39.973	-2.32429
								22.68	1538	22.68	860	22.68	688				39.9732	-2.32436
								22.7	1557	22.7	863	22.7	728				39.9728	-2.32444
								22.72	1571	22.72	854	22.72	722				39.9733	-2.3245
								22.74	1568	22.74	857	22.74	713				39.9729	-2.32464
								22.76	1567	22.76	844	22.76	662				39.9721	-2.32479
								22.78	1578	22.78	835	22.78	619				39.9729	-2.3249
								22.8	1588	22.8	845	22.8	595				39.973	-2.32496
								22.82	1573	22.82	853	22.82	610				39.973	-2.32506
								22.84	1560	22.84	869	22.84	640				39.9734	-2.32519
								22.86	1577	22.86	876	22.86	684				39.9729	-2.32525
								22.88	1580	22.88	864	22.88	700				39.973	-2.32535
								22.9	1570	22.9	875	22.9	719				39.9736	-2.32548
								22.92	1585	22.92	869	22.92	681				39.9731	-2.3256
								22.94	1606	22.94	862	22.94	677				39.9727	-2.32566
								22.96	1628	22.96	859	22.96	667				39.9733	-2.32574
								22.98	1619	22.98	861	22.98	679				39.9732	-2.32581
								23	1604	23	871	23	681				39.9728	-2.32588
								23.02	1613	23.02	873	23.02	685				39.9742	-2.326
								23.04	1611	23.04	868	23.04	685				39.9733	-2.32606
								23.06	1591	23.06	874	23.06	663				39.9736	-2.32612
								23.08	1564	23.08	878	23.08	627				39.9732	-2.32628
								23.1	1541	23.1	876	23.1	630				39.9734	-2.32644
								23.12	1540	23.12	877	23.12	652				39.9733	-2.32657
								23.14	1531	23.14	886	23.14	682				39.9726	-2.32659
								23.16	1547	23.16	874	23.16	686				39.9732	-2.32669
								23.18	1583	23.18	870	23.18	674				39.9726	-2.32685
								23.2	1613	23.2	877	23.2	676				39.9723	-2.32691
								23.22	1619	23.22	887	23.22	656				39.9737	-2.32694
								23.24	1604	23.24	897	23.24	648				39.9734	-2.32699
								23.26	1578	23.26	904	23.26	662				39.9728	-2.32712
								23.28	1563	23.28	895	23.28	686				39.9731	-2.32719
								23.3	1565	23.3	899	23.3	700				39.9729	-2.3273
								23.32	1563	23.32	870	23.32	680				39.9732	-2.3274
								23.34	1569	23.34	868	23.34	650				39.9731	-2.32748
								23.36	1572	23.36	873	23.36	641				39.9728	-2.32762
								23.38	1571	23.38	881	23.38	636				39.9728	-2.3277
								23.4	1571	23.4	882	23.4	626				39.973	-2.32772
								23.42	1568	23.42	893	23.42	649				39.9721	-2.32778
								23.44	1577	23.44	895	23.44	647				39.9734	-2.32791
								23.46	1590	23.46	896	23.46	662				39.9733	-2.3281
								23.48	1596	23.48	887	23.48	651				39.9733	-2.3282
								23.5	1610	23.5	880	23.5	663				39.9735	-2.32825
								23.52	1604	23.52	877	23.52	665				39.9735	-2.32834
								23.54	1614	23.54	870	23.54	690				39.9727	-2.32845
								23.56	1620	23.56	868	23.56	692				39.9733	-2.3285
								23.58	1614	23.58	878	23.58	700				39.9734	-2.32862
								23.6	1621	23.6	890	23.6	690				39.9732	-2.32874
								23.62	1608	23.62	888	23.62	673				39.9739	-2.32881
								23.64	1612	23.64	888	23.64	655				39.9734	-2.32886
								23.66	1585	23.66	883	23.66	646				39.9727	-2.3289
								23.68	1565	23.68	875	23.68	633				39.9738	-2.32898
								23.7	1563	23.7	876	23.7	637				39.9736	-2.32909
								23.72	1567	23.72	887	23.72	675				39.9739	-2.3292
								23.74	1566	23.74	898	23.74	680				39.974	-2.32927
								23.76	1586	23.76	901	23.76	712				39.9729	-2.32935
								23.78	1590	23.78	908	23.78	687				39.9732	-2.32947
								23.8	1588	23.8	899	23.8	676				39.9735	-2.32958
								23.82	1569	23.82	900	23.82	641				39.9735	-2.32961
								23.84	1563	23.84	888	23.84	650				39.973	-2.32964
								23.86	1557	23.86	884	23.86	638				39.9737	-2.32977
								23.88	1571	23.88	882	23.88	675				39.9738	-2.3299
								23.9	1565	23.9	885	23.9	652				39.9729	-2.32997
								23.92	1571	23.92	888	23.92	648				39.9728	-2.32999
								23.94	1560	23.94	895	23.94	626				39.9734	-2.33003
								23.96	1556	23.96	883	23.96	628				39.9734	-2.33012
								23.98	1563	23.98	890	23.98	630				39.9733	-2.33022
								24	1576	24	883	24	679				39.9733	-2.33029
								24.02	1589	24.02	868	24.02	659				39.9733	-2.33037
								24.04	1598	24.04	865	24.04	648				39.9737	-2.33044
								24.06	1590	24.06	872	24.06	609				39.9732	-2.33057
								24.08	1581	24.08	881	24.08	596				39.9732	-2.33061
								24.1	1555	24.1	879	24.1	591				39.9732	-2.33062
								24.12	1553	24.12	872	24.12	608				39.9735	-2.33071
								24.14	1559	24.14	872	24.14	638				39.9732	-2.33086
								24.16	1573	24.16	869	24.16	639				39.9735	-2.33092
								24.18	1572	24.18	861	24.18	593				39.9744	-2.33102
								24.2	1574	24.2	863	24.2	578				39.9731	-2.3311
								24.22	1583	24.22	852	24.22	572				39.9731	-2.33118
								24.24	1587	24.24	858	24.24	597				39.974	-2.33123
								24.26	1589	24.26	848	24.26	620				39.9738	-2.33129
								24.28	1576	24.28	854	24.28	651				39.973	-2.33133
								24.3	1574	24.3	866	24.3	674				39.9741	-2.33143
								24.32	1572	24.32	884	24.32	673				39.974	-2.33152
								24.34	1560	24.34	897	24.34	640				39.9743	-2.33158
								24.36	1560	24.36	913	24.36	636				39.9741	-2.33164
								24.38	1574	24.38	914	24.38	609				39.9735	-2.33173
								24.4	1603	24.4	922	24.4	619				39.9743	-2.33183
								24.42	1617	24.42	912	24.42	630				39.9737	-2.33191
								24.44	1603	24.44	909	24.44	633				39.9737	-2.33194
								24.46	1587	24.46	890	24.46	640				39.9739	-2.332
								24.48	1571	24.48	878	24.48	646				39.9736	-2.33209
								24.5	1551	24.5	867	24.5	627				39.9743	-2.33213
								24.52	1543	24.52	874	24.52	615				39.9735	-2.33219
								24.54	1555	24.54	879	24.54	589				39.9739	-2.33223
								24.56	1580	24.56	871	24.56	586				39.9738	-2.33231
								24.58	1594	24.58	887	24.58	600				39.9742	-2.33248
								24.6	1594	24.6	885	24.6	618				39.9738	-2.33252
								24.62	1579	24.62	870	24.62	630				39.9737	-2.33257
								24.64	1554	24.64	867	24.64	621				39.9739	-2.33262
								24.66	1537	24.66	866	24.66	635				39.9737	-2.33272
								24.68	1519	24.68	872	24.68	629				39.9737	-2.33279
								24.7	1517	24.7	875	24.7	630				39.9741	-2.33285
								24.72	1532	24.72	870	24.72	614				39.974	-2.33294
								24.74	1540	24.74	880	24.74	589				39.974	-2.3331
								24.76	1543	24.76	883	24.76	570				39.9754	-2.33332
								24.78	1542	24.78	879	24.78	556				39.9763	-2.33362
								24.8	1539	24.8	884	24.8	531				39.9767	-2.33419
								24.82	1532	24.82	882	24.82	558				39.9782	-2.33719
								24.84	1543	24.84	879	24.84	577				39.9804	-2.3446
								24.86	1556	24.86	884	24.86	611				39.9836	-2.35346
								24.88	1568	24.88	884	24.88	599				39.986	-2.36463
								24.9	1551	24.9	869	24.9	582				39.9891	-2.37474
								24.92	1541	24.92	868	24.92	594				39.9941	-2.39473
								24.94	1529	24.94	864	24.94	602				40.0004	-2.41027
								24.96	1530	24.96	865	24.96	577				40.006	-2.41583
								24.98	1523	24.98	871	24.98	581				40.0113	-2.42511
								25	1549	25	880	25	574				40.0198	-2.43745
								25.02	1538	25.02	883	25.02	586				40.0294	-2.45228
								25.04	1529	25.04	870	25.04	586				40.0364	-2.45694
								25.06	1509	25.06	864	25.06	594				40.043	-2.46378
								25.08	1515	25.08	866	25.08	600				40.0557	-2.47292
								25.1	1527	25.1	861	25.1	591				40.0685	-2.47935
								25.12	1541	25.12	862	25.12	574				40.0777	-2.48312
								25.14	1542	25.14	876	25.14	568				40.0853	-2.49084
								25.16	1552	25.16	884	25.16	558				40.095	-2.49631
								25.18	1531	25.18	887	25.18	569				40.1092	-2.50454
								25.2	1518	25.2	880	25.2	577				40.1258	-2.50989
								25.22	1495	25.22	877	25.22	576				40.1356	-2.5125
								25.24	1496	25.24	869	25.24	568				40.1456	-2.51554
								25.26	1496	25.26	856	25.26	578				40.1623	-2.51919
								25.28	1510	25.28	848	25.28	589				40.178	-2.52147
								25.3	1517	25.3	849	25.3	596				40.1907	-2.52292
								25.32	1533	25.32	861	25.32	595				40.2025	-2.52558
								25.34	1517	25.34	872	25.34	568				40.2209	-2.52777
								25.36	1522	25.36	879	25.36	541				40.2398	-2.53085
								25.38	1506	25.38	868	25.38	513				40.2518	-2.53196
								25.4	1498	25.4	856	25.4	497				40.2647	-2.53228
								25.42	1486	25.42	841	25.42	514				40.2777	-2.53242
								25.44	1493	25.44	828	25.44	529				40.2968	-2.53266
								25.46	1499	25.46	832	25.46	550				40.3175	-2.53346
								25.48	1507	25.48	839	25.48	551				40.3307	-2.53354
								25.5	1510	25.5	842	25.5	532				40.3434	-2.5335
								25.52	1519	25.52	853	25.52	522				40.3653	-2.5336
								25.54	1517	25.54	846	25.54	508				40.3864	-2.53351
								25.56	1517	25.56	862	25.56	522				40.4003	-2.53326
								25.58	1502	25.58	868	25.58	537				40.4143	-2.53299
								25.6	1499	25.6	864	25.6	547				40.436	-2.53255
								25.62	1509	25.62	875	25.62	534				40.4574	-2.53205
								25.64	1524	25.64	873	25.64	525				40.4723	-2.53182
								25.66	1542	25.66	859	25.66	510				40.4868	-2.53138
								25.68	1531	25.68	859	25.68	512				40.5019	-2.53106
								25.7	1543	25.7	841	25.7	521				40.5244	-2.53053
								25.72	1537	25.72	862	25.72	533				40.5468	-2.52986
								25.74	1512	25.74	870	25.74	525				40.5618	-2.5295
								25.76	1493	25.76	861	25.76	519				40.5769	-2.52921
								25.78	1487	25.78	855	25.78	533				40.5994	-2.52866
								25.8	1503	25.8	852	25.8	550				40.6226	-2.52808
								25.82	1503	25.82	837	25.82	540				40.6377	-2.52768
								25.84	1490	25.84	835	25.84	534				40.653	-2.52704
								25.86	1504	25.86	819	25.86	525				40.6692	-2.52588
								25.88	1507	25.88	837	25.88	500				40.6925	-2.52484
								25.9	1508	25.9	838	25.9	479				40.7144	-2.52379
								25.92	1501	25.92	831	25.92	482				40.7312	-2.52246
								25.94	1511	25.94	830	25.94	518				40.7469	-2.52149
								25.96	1517	25.96	846	25.96	521				40.7706	-2.52014
								25.98	1497	25.98	856	25.98	522				40.7929	-2.51825
								26	1493	26	872	26	502				40.8101	-2.51714
								26.02	1493	26.02	862	26.02	463				40.826	-2.51613
								26.04	1488	26.04	863	26.04	438				40.85	-2.51409
								26.06	1489	26.06	839	26.06	451				40.8734	-2.51237
								26.08	1502	26.08	819	26.08	466				40.8892	-2.51152
								26.1	1513	26.1	813	26.1	520				40.9053	-2.51032
								26.12	1515	26.12	806	26.12	535				40.9216	-2.50936
								26.14	1505	26.14	827	26.14	536				40.9453	-2.50707
								26.16	1481	26.16	848	26.16	521				40.9699	-2.50503
								26.18	1465	26.18	839	26.18	489				40.9858	-2.50393
								26.2	1448	26.2	845	26.2	481				41.0017	-2.50344
								26.22	1450	26.22	829	26.22	486				41.0266	-2.50236
								26.24	1470	26.24	822	26.24	453				41.0507	-2.50107
								26.26	1472	26.26	809	26.26	467				41.0666	-2.50026
								26.28	1486	26.28	798	26.28	460				41.0817	-2.49932
								26.3	1494	26.3	815	26.3	458				41.1068	-2.49787
								26.32	1481	26.32	816	26.32	478				41.1314	-2.49569
								26.34	1479	26.34	818	26.34	484				41.1468	-2.49504
								26.36	1480	26.36	826	26.36	485				41.1634	-2.49428
								26.38	1475	26.38	821	26.38	484				41.1794	-2.49341
								26.4	1462	26.4	821	26.4	467				41.2038	-2.49202
								26.42	1439	26.42	824	26.42	462				41.2289	-2.49062
								26.44	1426	26.44	823	26.44	477				41.2444	-2.48981
								26.46	1425	26.46	829	26.46	473				41.2599	-2.4893
								26.48	1422	26.48	829	26.48	469				41.2856	-2.48844
								26.5	1416	26.5	834	26.5	449				41.3105	-2.48775
								26.52	1423	26.52	833	26.52	441				41.3264	-2.48704
								26.54	1440	26.54	820	26.54	457				41.3422	-2.48637
								26.56	1453	26.56	817	26.56	471				41.3668	-2.48564
								26.58	1461	26.58	815	26.58	472				41.3917	-2.48491
								26.6	1457	26.6	809	26.6	464				41.4073	-2.48444
								26.62	1456	26.62	819	26.62	424				41.4243	-2.48398
								26.64	1442	26.64	826	26.64	411				41.4405	-2.48345
								26.66	1435	26.66	829	26.66	404				41.4648	-2.48251
								26.68	1447	26.68	827	26.68	430				41.4892	-2.48175
								26.7	1449	26.7	825	26.7	466				41.5061	-2.48135
								26.72	1451	26.72	818	26.72	476				41.522	-2.48099
								26.74	1453	26.74	812	26.74	456				41.547	-2.48048
								26.76	1428	26.76	816	26.76	448				41.5717	-2.47992
								26.78	1424	26.78	819	26.78	443				41.5882	-2.47952
								26.8	1435	26.8	813	26.8	448				41.604	-2.4791
								26.82	1448	26.82	811	26.82	461				41.6294	-2.47834
								26.84	1455	26.84	811	26.84	480				41.6544	-2.47772
								26.86	1447	26.86	815	26.86	491				41.6708	-2.47731
								26.88	1448	26.88	811	26.88	472				41.6867	-2.47691
								26.9	1442	26.9	809	26.9	439				41.7032	-2.47656
								26.92	1415	26.92	810	26.92	450				41.7278	-2.47594
								26.94	1428	26.94	805	26.94	435				41.7525	-2.47533
								26.96	1449	26.96	794	26.96	417				41.7692	-2.47494
								26.98	1461	26.98	798	26.98	405				41.7851	-2.47453
								27	1460	27	806	27	403				41.8102	-2.47398
								27.02	1455	27.02	812	27.02	402				41.8359	-2.47341
								27.04	1431	27.04	812	27.04	405				41.851	-2.47303
								27.06	1414	27.06	825	27.06	426				41.868	-2.47267
								27.08	1397	27.08	838	27.08	438				41.884	-2.47229
								27.1	1413	27.1	843	27.1	418				41.9088	-2.47173
								27.12	1422	27.12	834	27.12	404				41.9337	-2.47116
								27.14	1449	27.14	828	27.14	382				41.95	-2.47082
								27.16	1447	27.16	820	27.16	397				41.966	-2.47049
								27.18	1444	27.18	800	27.18	406				41.9913	-2.46997
								27.2	1415	27.2	790	27.2	435				42.016	-2.4694
								27.22	1400	27.22	797	27.22	448				42.0327	-2.46906
								27.24	1402	27.24	801	27.24	424				42.0495	-2.4687
								27.26	1417	27.26	803	27.26	410				42.0741	-2.46818
								27.28	1414	27.28	801	27.28	395				42.0985	-2.46768
								27.3	1427	27.3	796	27.3	389				42.1146	-2.46737
								27.32	1428	27.32	786	27.32	392				42.1319	-2.46706
								27.34	1422	27.34	777	27.34	413				42.1485	-2.46675
								27.36	1405	27.36	779	27.36	427				42.1732	-2.46626
								27.38	1396	27.38	778	27.38	427				42.1973	-2.4658
								27.4	1400	27.4	782	27.4	373				42.2146	-2.4655
								27.42	1384	27.42	791	27.42	361				42.231	-2.46523
								27.44	1378	27.44	807	27.44	350				42.2557	-2.46488
								27.46	1382	27.46	808	27.46	367				42.2807	-2.46449
								27.48	1387	27.48	800	27.48	381				42.2973	-2.46423
								27.5	1380	27.5	789	27.5	390				42.3126	-2.464
								27.52	1398	27.52	788	27.52	380				42.3381	-2.46361
								27.54	1396	27.54	779	27.54	371				42.3628	-2.46321
								27.56	1400	27.56	773	27.56	316				42.3795	-2.46297
								27.58	1389	27.58	772	27.58	314				42.3959	-2.46273
								27.6	1399	27.6	788	27.6	332				42.4121	-2.46248
								27.62	1387	27.62	795	27.62	361				42.4372	-2.46208
								27.64	1381	27.64	792	27.64	379				42.4618	-2.46168
								27.66	1363	27.66	793	27.66	373				42.4783	-2.46144
								27.68	1374	27.68	801	27.68	372				42.4956	-2.46118
								27.7	1369	27.7	772	27.7	369				42.5201	-2.46086
								27.72	1369	27.72	762	27.72	350				42.5443	-2.4605
								27.74	1376	27.74	739	27.74	342				42.5611	-2.46027
								27.76	1384	27.76	755	27.76	335				42.5784	-2.46003
								27.78	1380	27.78	765	27.78	337				42.6027	-2.45973
								27.8	1398	27.8	777	27.8	341				42.6277	-2.45947
								27.82	1401	27.82	800	27.82	343				42.6451	-2.4593
								27.84	1415	27.84	803	27.84	345				42.6611	-2.45913
								27.86	1409	27.86	793	27.86	357				42.6776	-2.45892
								27.88	1389	27.88	808	27.88	338				42.7023	-2.4587
								27.9	1381	27.9	785	27.9	328				42.7274	-2.45842
								27.92	1351	27.92	792	27.92	319				42.7441	-2.45821
								27.94	1353	27.94	790	27.94	331				42.7606	-2.45802
								27.96	1380	27.96	784	27.96	359				42.7852	-2.45779
								27.98	1387	27.98	777	27.98	378				42.8101	-2.45763
								28	1389	28	751	28	381				42.8264	-2.45751
								28.02	1371	28.02	755	28.02	401				42.8424	-2.45737
								28.04	1351	28.04	769	28.04	381				42.8677	-2.45718
								28.06	1343	28.06	755	28.06	354				42.8932	-2.45701
								28.08	1315	28.08	753	28.08	334				42.9096	-2.45689
								28.1	1333	28.1	755	28.1	318				42.926	-2.45677
								28.12	1339	28.12	756	28.12	317				42.9423	-2.45668
								28.14	1329	28.14	760	28.14	314				42.9673	-2.45651
								28.16	1328	28.16	751	28.16	305				42.9922	-2.45634
								28.18	1322	28.18	759	28.18	316				43.0089	-2.45624
								28.2	1321	28.2	768	28.2	318				43.0257	-2.45614
								28.22	1336	28.22	763	28.22	310				43.0504	-2.4559
								28.24	1329	28.24	757	28.24	320				43.076	-2.45573
								28.26	1348	28.26	760	28.26	325				43.0916	-2.45564
								28.28	1339	28.28	761	28.28	344				43.1085	-2.45553
								28.3	1331	28.3	757	28.3	336				43.1255	-2.45541
								28.32	1338	28.32	749	28.32	303				43.1497	-2.45529
								28.34	1344	28.34	745	28.34	280				43.1749	-2.45513
								28.36	1356	28.36	740	28.36	266				43.1906	-2.45505
								28.38	1355	28.38	747	28.38	291				43.2084	-2.45497
								28.4	1337	28.4	752	28.4	323				43.233	-2.45482
								28.42	1336	28.42	766	28.42	357				43.2575	-2.45469
								28.44	1321	28.44	761	28.44	364				43.2746	-2.45459
								28.46	1313	28.46	749	28.46	337				43.2911	-2.4545
								28.48	1318	28.48	755	28.48	283				43.316	-2.45433
								28.5	1321	28.5	753	28.5	264				43.3403	-2.45414
								28.52	1345	28.52	746	28.52	245				43.3577	-2.45407
								28.54	1350	28.54	753	28.54	284				43.374	-2.45404
								28.56	1347	28.56	754	28.56	312				43.3903	-2.45397
								28.58	1346	28.58	755	28.58	327				43.4159	-2.45386
								28.6	1342	28.6	742	28.6	333				43.4406	-2.45377
								28.62	1336	28.62	733	28.62	325				43.4565	-2.45374
								28.64	1336	28.64	737	28.64	293				43.4733	-2.45372
								28.66	1324	28.66	731	28.66	288				43.4986	-2.45364
								28.68	1332	28.68	728	28.68	276				43.5232	-2.45355
								28.7	1335	28.7	730	28.7	278				43.54	-2.45351
								28.72	1340	28.72	734	28.72	274				43.557	-2.45347
								28.74	1355	28.74	736	28.74	273				43.5815	-2.45345
								28.76	1352	28.76	734	28.76	296				43.6068	-2.45345
								28.78	1347	28.78	749	28.78	278				43.6234	-2.45347
								28.8	1356	28.8	757	28.8	266				43.6399	-2.45347
								28.82	1344	28.82	755	28.82	267				43.6564	-2.45346
								28.84	1345	28.84	750	28.84	254				43.6812	-2.45342
								28.86	1339	28.86	751	28.86	263				43.7067	-2.45341
								28.88	1344	28.88	745	28.88	275				43.7229	-2.45339
								28.9	1343	28.9	745	28.9	287				43.7397	-2.45339
								28.92	1318	28.92	747	28.92	322				43.7647	-2.45337
								28.94	1304	28.94	765	28.94	314				43.7895	-2.45337
								28.96	1293	28.96	767	28.96	307				43.8066	-2.45337
								28.98	1279	28.98	760	28.98	297				43.8227	-2.45338
								29	1282	29	763	29	276				43.8478	-2.45349
								29.02	1283	29.02	755	29.02	277				43.8731	-2.45357
								29.04	1296	29.04	746	29.04	283				43.8891	-2.45361
								29.06	1309	29.06	738	29.06	278				43.9064	-2.45361
								29.08	1323	29.08	735	29.08	285				43.9225	-2.45364
								29.1	1325	29.1	733	29.1	258				43.9476	-2.45361
								29.12	1307	29.12	728	29.12	249				43.9727	-2.45359
								29.14	1303	29.14	724	29.14	245				43.9892	-2.45355
								29.16	1306	29.16	736	29.16	252				44.0056	-2.45352
								29.18	1298	29.18	734	29.18	258				44.0313	-2.45349
								29.2	1307	29.2	734	29.2	270				44.0555	-2.4535
								29.22	1308	29.22	733	29.22	273				44.0724	-2.4535
								29.24	1301	29.24	737	29.24	281				44.0878	-2.45348
								29.26	1292	29.26	747	29.26	262				44.1143	-2.4535
								29.28	1268	29.28	753	29.28	274				44.1379	-2.45343
								29.3	1253	29.3	756	29.3	265				44.1557	-2.45342
								29.32	1259	29.32	751	29.32	251				44.1717	-2.45341
								29.34	1264	29.34	745	29.34	228				44.1892	-2.45341
								29.36	1283	29.36	732	29.36	221				44.2137	-2.45342
								29.38	1293	29.38	723	29.38	210				44.2387	-2.45347
								29.4	1299	29.4	721	29.4	208				44.2549	-2.45345
								29.42	1295	29.42	726	29.42	213				44.2725	-2.45344
								29.44	1271	29.44	722	29.44	254				44.2971	-2.45346
								29.46	1256	29.46	725	29.46	272				44.322	-2.45343
								29.48	1265	29.48	723	29.48	283				44.338	-2.45338
								29.5	1277	29.5	733	29.5	280				44.3549	-2.45334
								29.52	1289	29.52	737	29.52	262				44.3715	-2.45334
								29.54	1318	29.54	724	29.54	232				44.3969	-2.45341
								29.56	1316	29.56	722	29.56	196				44.4212	-2.4534
								29.58	1305	29.58	715	29.58	198				44.4375	-2.45338
								29.6	1288	29.6	708	29.6	239				44.4549	-2.45337
								29.62	1267	29.62	714	29.62	247				44.4797	-2.45336
								29.64	1256	29.64	724	29.64	267				44.5042	-2.45339
								29.66	1253	29.66	736	29.66	264				44.5218	-2.45341
								29.68	1246	29.68	738	29.68	250				44.5382	-2.4534
								29.7	1267	29.7	720	29.7	245				44.5635	-2.45338
								29.72	1276	29.72	720	29.72	211				44.5871	-2.45337
								29.74	1282	29.74	711	29.74	217				44.6051	-2.45337
								29.76	1269	29.76	716	29.76	218				44.6212	-2.45339
								29.78	1249	29.78	726	29.78	222				44.6386	-2.45339
								29.8	1240	29.8	726	29.8	223				44.6626	-2.45336
								29.82	1239	29.82	724	29.82	222				44.688	-2.45342
								29.84	1232	29.84	730	29.84	231				44.7054	-2.45349
								29.86	1250	29.86	719	29.86	222				44.7214	-2.45356
								29.88	1260	29.88	713	29.88	202				44.7463	-2.45368
								29.9	1261	29.9	699	29.9	191				44.7711	-2.45375
								29.92	1227	29.92	701	29.92	174				44.7883	-2.45377
								29.94	1210	29.94	699	29.94	211				44.8052	-2.45383
								29.96	1206	29.96	691	29.96	221				44.8299	-2.45393
								29.98	1209	29.98	690	29.98	236				44.8553	-2.45404
								30	1227	30	701	30	238				44.8719	-2.4541
								30.02	1253	30.02	697	30.02	226				44.8886	-2.45411
								30.04	1278	30.04	696	30.04	214				44.9056	-2.45417
								30.06	1287	30.06	685	30.06	171				44.93	-2.45427
								30.08	1267	30.08	683	30.08	166				44.9558	-2.45431
								30.1	1258	30.1	681	30.1	183				44.9719	-2.45432
								30.12	1246	30.12	682	30.12	184				44.9881	-2.45433
								30.14	1234	30.14	688	30.14	197				45.0133	-2.45425
								30.16	1240	30.16	700	30.16	196				45.038	-2.45423
								30.18	1251	30.18	702	30.18	214				45.0556	-2.45426
								30.2	1255	30.2	702	30.2	230				45.0718	-2.45431
								30.22	1243	30.22	687	30.22	215				45.0968	-2.45434
								30.24	1246	30.24	691	30.24	242				45.1213	-2.45436
								30.26	1245	30.26	691	30.26	244				45.1385	-2.4544
								30.28	1238	30.28	691	30.28	237				45.155	-2.4544
								30.3	1227	30.3	687	30.3	254				45.1715	-2.45445
								30.32	1230	30.32	689	30.32	232				45.1962	-2.45449
								30.34	1240	30.34	681	30.34	228				45.221	-2.45447
								30.36	1231	30.36	669	30.36	227				45.2378	-2.45449
								30.38	1227	30.38	658	30.38	203				45.2543	-2.45454
								30.4	1229	30.4	670	30.4	217				45.2801	-2.45455
								30.42	1236	30.42	685	30.42	191				45.3046	-2.45459
								30.44	1234	30.44	698	30.44	202				45.3215	-2.45466
								30.46	1225	30.46	696	30.46	235				45.3377	-2.45471
								30.48	1212	30.48	705	30.48	233				45.363	-2.45477
								30.5	1206	30.5	699	30.5	239				45.3879	-2.45484
								30.52	1191	30.52	686	30.52	227				45.4051	-2.45489
								30.54	1186	30.54	683	30.54	192				45.4211	-2.45492
								30.56	1189	30.56	676	30.56	184				45.4379	-2.45502
								30.58	1199	30.58	678	30.58	146				45.4632	-2.45508
								30.6	1216	30.6	679	30.6	171				45.4887	-2.4552
								30.62	1215	30.62	681	30.62	194				45.5047	-2.45531
								30.64	1201	30.64	681	30.64	190				45.5217	-2.4554
								30.66	1194	30.66	672	30.66	213				45.5469	-2.45548
								30.68	1197	30.68	670	30.68	196				45.5716	-2.45554
								30.7	1202	30.7	669	30.7	159				45.5881	-2.45557
								30.72	1212	30.72	654	30.72	150				45.6047	-2.45563
								30.74	1218	30.74	650	30.74	127				45.6225	-2.45568
								30.76	1231	30.76	647	30.76	156				45.6464	-2.45578
								30.78	1221	30.78	649	30.78	188				45.6718	-2.45589
								30.8	1198	30.8	635	30.8	182				45.6885	-2.456
								30.82	1180	30.82	639	30.82	208				45.7055	-2.45612
								30.84	1176	30.84	651	30.84	202				45.73	-2.45628
								30.86	1174	30.86	656	30.86	196				45.7546	-2.45645
								30.88	1173	30.88	668	30.88	202				45.7719	-2.45657
								30.9	1175	30.9	677	30.9	202				45.7886	-2.45662
								30.92	1177	30.92	678	30.92	220				45.8136	-2.45669
								30.94	1176	30.94	674	30.94	209				45.8379	-2.45678
								30.96	1169	30.96	665	30.96	176				45.8545	-2.45683
								30.98	1168	30.98	668	30.98	152				45.8712	-2.45688
								31	1170	31	668	31	151				45.8888	-2.45687
								31.02	1176	31.02	669	31.02	182				45.9134	-2.45691
								31.04	1182	31.04	674	31.04	206				45.9387	-2.45697
								31.06	1178	31.06	676	31.06	238				45.954	-2.45703
								31.08	1177	31.08	660	31.08	229				45.9718	-2.45706
								31.1	1178	31.1	652	31.1	189				45.9968	-2.45715
								31.12	1181	31.12	652	31.12	173				46.0214	-2.45719
								31.14	1185	31.14	652	31.14	152				46.0386	-2.45725
								31.16	1186	31.16	654	31.16	157				46.055	-2.45731
								31.18	1189	31.18	663	31.18	181				46.0802	-2.45743
								31.2	1183	31.2	664	31.2	172				46.1058	-2.45757
								31.22	1156	31.22	674	31.22	166				46.1228	-2.45767
								31.24	1145	31.24	661	31.24	140				46.1384	-2.45776
								31.26	1136	31.26	659	31.26	128				46.155	-2.45784
								31.28	1130	31.28	658	31.28	131				46.1805	-2.45794
								31.3	1129	31.3	652	31.3	124				46.2059	-2.45802
								31.32	1143	31.32	651	31.32	134				46.2221	-2.45807
								31.34	1149	31.34	656	31.34	138				46.2382	-2.45809
								31.36	1146	31.36	648	31.36	130				46.2635	-2.45811
								31.38	1145	31.38	658	31.38	143				46.2882	-2.45812
								31.4	1150	31.4	665	31.4	159				46.3053	-2.45812
								31.42	1153	31.42	665	31.42	174				46.3218	-2.45814
								31.44	1152	31.44	656	31.44	179				46.3472	-2.4582
								31.46	1157	31.46	644	31.46	162				46.3719	-2.4582
								31.48	1163	31.48	628	31.48	145				46.3882	-2.45824
								31.5	1153	31.5	628	31.5	133				46.4052	-2.45831
								31.52	1149	31.52	619	31.52	146				46.422	-2.45833
								31.54	1153	31.54	628	31.54	149				46.4471	-2.45829
								31.56	1145	31.56	638	31.56	141				46.4717	-2.45829
								31.58	1136	31.58	641	31.58	146				46.4881	-2.45829
								31.6	1127	31.6	651	31.6	135				46.5052	-2.45824
								31.62	1138	31.62	650	31.62	125				46.53	-2.45819
								31.64	1144	31.64	644	31.64	134				46.5557	-2.45815
								31.66	1138	31.66	645	31.66	151				46.5721	-2.45818
								31.68	1147	31.68	635	31.68	167				46.5887	-2.45823
								31.7	1153	31.7	632	31.7	166				46.6143	-2.45829
								31.72	1133	31.72	632	31.72	161				46.6387	-2.45848
								31.74	1119	31.74	631	31.74	156				46.6551	-2.45853
								31.76	1109	31.76	646	31.76	122				46.6723	-2.45858
								31.78	1125	31.78	647	31.78	112				46.6889	-2.45864
								31.8	1124	31.8	645	31.8	118				46.7143	-2.45874
								31.82	1107	31.82	640	31.82	113				46.7384	-2.45883
								31.84	1111	31.84	633	31.84	119				46.756	-2.45891
								31.86	1102	31.86	626	31.86	142				46.7721	-2.45901
								31.88	1083	31.88	630	31.88	144				46.7971	-2.45916
								31.9	1081	31.9	632	31.9	137				46.8226	-2.45924
								31.92	1093	31.92	640	31.92	114				46.8381	-2.45933
								31.94	1115	31.94	632	31.94	121				46.8553	-2.45941
								31.96	1118	31.96	632	31.96	125				46.8719	-2.45948
								31.98	1118	31.98	626	31.98	126				46.8969	-2.45958
								32	1115	32	628	32	134				46.9229	-2.45969
								32.02	1109	32.02	626	32.02	128				46.9386	-2.45978
								32.04	1099	32.04	625	32.04	112				46.9559	-2.45986
								32.06	1080	32.06	631	32.06	89				46.981	-2.45994
								32.08	1083	32.08	629	32.08	81				47.0058	-2.46002
								32.1	1087	32.1	638	32.1	107				47.0228	-2.46007
								32.12	1099	32.12	655	32.12	133				47.0385	-2.46019
								32.14	1114	32.14	662	32.14	159				47.0641	-2.46026
								32.16	1117	32.16	677	32.16	163				47.0893	-2.46031
								32.18	1127	32.18	660	32.18	130				47.1059	-2.46037
								32.2	1115	32.2	645	32.2	109				47.1221	-2.46041
								32.22	1095	32.22	651	32.22	80				47.1392	-2.46043
								32.24	1087	32.24	649	32.24	83				47.1642	-2.46051
								32.26	1097	32.26	662	32.26	110				47.1888	-2.4606
								32.28	1095	32.28	664	32.28	133				47.2056	-2.46067
								32.3	1098	32.3	662	32.3	148				47.2217	-2.46074
								32.32	1112	32.32	645	32.32	144				47.2471	-2.46089
								32.34	1121	32.34	615	32.34	103				47.2733	-2.46098
								32.36	1115	32.36	605	32.36	70				47.2881	-2.46105
								32.38	1092	32.38	605	32.38	73				47.306	-2.46112
								32.4	1089	32.4	606	32.4	83				47.3307	-2.46122
								32.42	1094	32.42	601	32.42	103				47.3562	-2.46132
								32.44	1081	32.44	601	32.44	114				47.3721	-2.4614
								32.46	1086	32.46	601	32.46	115				47.39	-2.46147
								32.48	1093	32.48	598	32.48	105				47.4057	-2.46149
								32.5	1088	32.5	596	32.5	80				47.4306	-2.46156
								32.52	1082	32.52	606	32.52	56				47.4562	-2.4616
								32.54	1060	32.54	607	32.54	68				47.4731	-2.46164
								32.56	1056	32.56	603	32.56	76				47.4891	-2.46168
								32.58	1063	32.58	593	32.58	84				47.5141	-2.46171
								32.6	1074	32.6	591	32.6	105				47.5396	-2.46178
								32.62	1075	32.62	587	32.62	103				47.5556	-2.46182
								32.64	1088	32.64	588	32.64	98				47.5719	-2.46186
								32.66	1088	32.66	591	32.66	99				47.5979	-2.46195
								32.68	1083	32.68	612	32.68	81				47.6224	-2.462
								32.7	1068	32.7	616	32.7	73				47.6394	-2.46199
								32.72	1045	32.72	615	32.72	82				47.6561	-2.462
								32.74	1042	32.74	613	32.74	71				47.6722	-2.46203
								32.76	1039	32.76	601	32.76	80				47.6977	-2.46207
								32.78	1035	32.78	595	32.78	67				47.7234	-2.46216
								32.8	1048	32.8	591	32.8	70				47.7394	-2.46226
								32.82	1044	32.82	587	32.82	84				47.756	-2.46233
								32.84	1048	32.84	584	32.84	92				47.7815	-2.46246
								32.86	1048	32.86	583	32.86	103				47.8061	-2.46257
								32.88	1031	32.88	583	32.88	107				47.8227	-2.46256
								32.9	1021	32.9	588	32.9	79				47.8393	-2.46259
								32.92	1022	32.92	585	32.92	68				47.8647	-2.46261
								32.94	1019	32.94	589	32.94	50				47.8891	-2.46265
								32.96	1011	32.96	589	32.96	51				47.9063	-2.46265
								32.98	1009	32.98	581	32.98	68				47.9226	-2.46268
								33	1011	33	569	33	90				47.9391	-2.4627
								33.02	1011	33.02	573	33.02	111				47.9649	-2.46271
								33.04	1012	33.04	574	33.04	97				47.9898	-2.4628
								33.06	1020	33.06	576	33.06	82				48.0063	-2.46286
								33.08	1020	33.08	576	33.08	64				48.0231	-2.46294
								33.1	1016	33.1	572	33.1	34				48.0482	-2.46305
								33.12	1016	33.12	568	33.12	16				48.0728	-2.46313
								33.14	1011	33.14	560	33.14	31				48.0906	-2.46323
								33.16	1002	33.16	563	33.16	40				48.1067	-2.46332
								33.18	993	33.18	576	33.18	78				48.1221	-2.46339
								33.2	1007	33.2	580	33.2	95				48.148	-2.46349
								33.22	1027	33.22	586	33.22	95				48.1728	-2.46359
								33.24	1028	33.24	589	33.24	88				48.1891	-2.46367
								33.26	1027	33.26	586	33.26	76				48.2069	-2.46367
								33.28	1037	33.28	578	33.28	56				48.2315	-2.46366
								33.3	1046	33.3	562	33.3	66				48.2569	-2.46372
								33.32	1040	33.32	559	33.32	65				48.2738	-2.46373
								33.34	1023	33.34	567	33.34	82				48.29	-2.46381
								33.36	1014	33.36	563	33.36	83				48.3152	-2.4639
								33.38	1007	33.38	564	33.38	66				48.3404	-2.464
								33.4	999	33.4	567	33.4	48				48.3561	-2.46397
								33.42	983	33.42	575	33.42	50				48.3735	-2.464
								33.44	984	33.44	570	33.44	43				48.3901	-2.46405
								33.46	994	33.46	553	33.46	51				48.4153	-2.464
								33.48	981	33.48	561	33.48	63				48.4394	-2.46399
								33.5	984	33.5	566	33.5	76				48.4568	-2.46403
								33.52	982	33.52	560	33.52	76				48.4739	-2.46407
								33.54	967	33.54	555	33.54	74				48.498	-2.46412
								33.56	970	33.56	562	33.56	70				48.5234	-2.46415
								33.58	973	33.58	555	33.58	74				48.5399	-2.46418
								33.6	976	33.6	544	33.6	64				48.5572	-2.46421
								33.62	983	33.62	538	33.62	56				48.5813	-2.46433
								33.64	981	33.64	549	33.64	46				48.6065	-2.46439
								33.66	989	33.66	541	33.66	34				48.6236	-2.46444
								33.68	998	33.68	540	33.68	20				48.6401	-2.46448
								33.7	982	33.7	538	33.7	22				48.6573	-2.46455
								33.72	965	33.72	546	33.72	23				48.6813	-2.46464
								33.74	959	33.74	542	33.74	25				48.7068	-2.46472
								33.76	953	33.76	539	33.76	35				48.7232	-2.46476
								33.78	948	33.78	548	33.78	45				48.7403	-2.46477
								33.8	949	33.8	550	33.8	52				48.7653	-2.46486
								33.82	943	33.82	542	33.82	60				48.7902	-2.46491
								33.84	956	33.84	531	33.84	65				48.8075	-2.46498
								33.86	948	33.86	528	33.86	63				48.8237	-2.46501
								33.88	934	33.88	524	33.88	44				48.8489	-2.46502
								33.9	936	33.9	519	33.9	22				48.8741	-2.46504
								33.92	938	33.92	522	33.92	25				48.8901	-2.46508
								33.94	932	33.94	531	33.94	24				48.9076	-2.46512
								33.96	929	33.96	536	33.96	36				48.9234	-2.46515
								33.98	925	33.98	543	33.98	59				48.9483	-2.46517
								34	927	34	544	34	65				48.9728	-2.46512
								34.02	939	34.02	548	34.02	73				48.9903	-2.46515
								34.04	953	34.04	538	34.04	60				49.0071	-2.46517
								34.06	955	34.06	534	34.06	37				49.032	-2.46511
								34.08	950	34.08	535	34.08	29				49.0572	-2.46507
								34.1	940	34.1	526	34.1	14				49.0739	-2.46507
								34.12	930	34.12	520	34.12	11				49.09	-2.46508
								34.14	939	34.14	519	34.14	24				49.1155	-2.46508
								34.16	930	34.16	511	34.16	35				49.1405	-2.46518
								34.18	953	34.18	498	34.18	47				49.1576	-2.46519
								34.2	967	34.2	498	34.2	42				49.1737	-2.4652
								34.22	965	34.22	505	34.22	35				49.191	-2.46524
								34.24	951	34.24	517	34.24	28				49.2156	-2.4653
								34.26	927	34.26	527	34.26	33				49.2398	-2.46539
								34.28	925	34.28	529	34.28	38				49.2576	-2.46542
								34.3	921	34.3	529	34.3	46				49.2744	-2.46543
								34.32	905	34.32	524	34.32	46				49.2987	-2.46543
								34.34	918	34.34	505	34.34	39				49.3244	-2.46545
								34.36	915	34.36	511	34.36	20				49.3411	-2.46548
								34.38	907	34.38	505	34.38	0				49.3568	-2.46552
								34.4	900	34.4	511	34.4	0				49.3744	-2.46558
								34.42	880	34.42	515	34.42	10				49.399	-2.46564
								34.44	889	34.44	512	34.44	22				49.4247	-2.46567
								34.46	898	34.46	514	34.46	36				49.4413	-2.46569
								34.48	913	34.48	518	34.48	43				49.4571	-2.46576
								34.5	921	34.5	516	34.5	39				49.483	-2.4658
								34.52	924	34.52	531	34.52	33				49.5073	-2.46581
								34.54	923	34.54	527	34.54	12				49.5233	-2.46583
								34.56	915	34.56	526	34.56	17				49.5408	-2.46583
								34.58	899	34.58	516	34.58	17				49.5652	-2.46592
								34.6	898	34.6	519	34.6	15				49.5909	-2.466
								34.62	902	34.62	511	34.62	21				49.6075	-2.46598
								34.64	897	34.64	512	34.64	20				49.6238	-2.46599
								34.66	884	34.66	513	34.66	14				49.6409	-2.46599
								34.68	888	34.68	511	34.68	5				49.6658	-2.46598
								34.7	878	34.7	504	34.7	0				49.6901	-2.46597
								34.72	872	34.72	495	34.72	18				49.7073	-2.466
								34.74	858	34.74	493	34.74	21				49.7238	-2.46599
								34.76	855	34.76	509	34.76	26				49.7492	-2.46593
								34.78	851	34.78	508	34.78	26				49.7742	-2.4659
								34.8	848	34.8	512	34.8	30				49.7907	-2.46591
								34.82	850	34.82	514	34.82	26				49.8076	-2.4659
								34.84	862	34.84	503	34.84	29				49.8323	-2.46595
								34.86	873	34.86	491	34.86	34				49.8584	-2.46596
								34.88	887	34.88	486	34.88	41				49.8745	-2.46599
								34.9	876	34.9	493	34.9	38				49.8911	-2.46602
								34.92	880	34.92	500	34.92	33				49.9075	-2.46603
								34.94	872	34.94	494	34.94	18				49.9322	-2.46604
								34.96	860	34.96	485	34.96	3				49.9584	-2.46604
								34.98	846	34.98	480	34.98	6				49.975	-2.46604
								35	847	35	475	35	17				49.9911	-2.46606
								35.02	844	35.02	470	35.02	20				50.0156	-2.46613
								35.04	844	35.04	476	35.04	24				50.0413	-2.46616
								35.06	847	35.06	482	35.06	29				50.0577	-2.46621
								35.08	859	35.08	485	35.08	24				50.0743	-2.46626
								35.1	866	35.1	491	35.1	21				50.0995	-2.46636
								35.12	861	35.12	494	35.12	9				50.1248	-2.46644
								35.14	862	35.14	494	35.14	17				50.1416	-2.46646
								35.16	860	35.16	491	35.16	13				50.1584	-2.46647
								35.18	853	35.18	483	35.18	11				50.1749	-2.4665
								35.2	849	35.2	476	35.2	6				50.1993	-2.46657
								35.22	838	35.22	473	35.22	3				50.2241	-2.46661
								35.24	827	35.24	475	35.24	3				50.2412	-2.46656
								35.26	823	35.26	480	35.26	9				50.2582	-2.4666
								35.28	826	35.28	477	35.28	4				50.2827	-2.46665
								35.3	834	35.3	476	35.3	13				50.3079	-2.46662
								35.32	841	35.32	474	35.32	17				50.325	-2.4666
								35.34	854	35.34	472	35.34	10				50.3413	-2.46662
								35.36	850	35.36	473	35.36	18				50.366	-2.46661
								35.38	826	35.38	476	35.38	19				50.391	-2.46664
								35.4	822	35.4	484	35.4	29				50.4076	-2.46667
								35.42	809	35.42	477	35.42	30				50.4247	-2.46668
								35.44	813	35.44	469	35.44	23				50.4409	-2.46671
								35.46	823	35.46	472	35.46	20				50.4664	-2.46672
								35.48	841	35.48	476	35.48	15				50.4915	-2.46672
								35.5	860	35.5	473	35.5	0				50.508	-2.46672
								35.52	859	35.52	476	35.52	12				50.5247	-2.46673
								35.54	850	35.54	471	35.54	9				50.5498	-2.46679
								35.56	846	35.56	470	35.56	20				50.575	-2.46681
								35.58	826	35.58	460	35.58	23				50.5913	-2.46686
								35.6	814	35.6	466	35.6	20				50.608	-2.46687
								35.62	807	35.62	477	35.62	14				50.6261	-2.46689
								35.64	806	35.64	476	35.64	12				50.6497	-2.46696
								35.66	808	35.66	483	35.66	2				50.6746	-2.46704
								35.68	805	35.68	482	35.68	5				50.6916	-2.4671
								35.7	812	35.7	482	35.7	2				50.7082	-2.46716
								35.72	813	35.72	470	35.72	4				50.7332	-2.4672
								35.74	813	35.74	463	35.74	2				50.7586	-2.46729
								35.76	811	35.76	467	35.76	1				50.7755	-2.46734
								35.78	815	35.78	460	35.78	5				50.7913	-2.46738
								35.8	811	35.8	443	35.8	7				50.8166	-2.46745
								35.82	798	35.82	448	35.82	6				50.8418	-2.4675
								35.84	797	35.84	444	35.84	6				50.8587	-2.46756
								35.86	804	35.86	452	35.86	15				50.8745	-2.46759
								35.88	803	35.88	448	35.88	14				50.8921	-2.46761
								35.9	791	35.9	452	35.9	22				50.916	-2.46764
								35.92	792	35.92	458	35.92	28				50.9411	-2.46765
								35.94	785	35.94	452	35.94	29				50.9578	-2.46774
								35.96	784	35.96	446	35.96	31				50.975	-2.46778
								35.98	778	35.98	445	35.98	27				50.9995	-2.46788
								36	784	36	442	36	14				51.0244	-2.46794
								36.02	791	36.02	441	36.02	19				51.0413	-2.46798
								36.04	799	36.04	442	36.04	19				51.059	-2.46799
								36.06	795	36.06	447	36.06	25				51.0833	-2.46801
								36.08	795	36.08	453	36.08	28				51.1081	-2.46811
								36.1	781	36.1	458	36.1	26				51.1248	-2.46815
								36.12	780	36.12	453	36.12	29				51.1407	-2.46819
								36.14	767	36.14	451	36.14	21				51.1589	-2.4682
								36.16	753	36.16	446	36.16	7				51.1832	-2.46819
								36.18	744	36.18	444	36.18	1				51.208	-2.46817
								36.2	748	36.2	445	36.2	3				51.2245	-2.46818
								36.22	753	36.22	446	36.22	8				51.2416	-2.46815
								36.24	758	36.24	439	36.24	17				51.2664	-2.46817
								36.26	759	36.26	436	36.26	22				51.2912	-2.4682
								36.28	767	36.28	429	36.28	22				51.3087	-2.46816
								36.3	765	36.3	433	36.3	18				51.3255	-2.46816
								36.32	763	36.32	433	36.32	10				51.3501	-2.46819
								36.34	765	36.34	438	36.34	0				51.3753	-2.4682
								36.36	779	36.36	439	36.36	0				51.3911	-2.46822
								36.38	780	36.38	440	36.38	12				51.4086	-2.46823
								36.4	783	36.4	427	36.4	21				51.4246	-2.46822
								36.42	780	36.42	423	36.42	25				51.4493	-2.46824
								36.44	780	36.44	419	36.44	27				51.4747	-2.46829
								36.46	768	36.46	426	36.46	23				51.4913	-2.46829
								36.48	759	36.48	426	36.48	15				51.5085	-2.46828
								36.5	749	36.5	423	36.5	0				51.533	-2.4683
								36.52	750	36.52	421	36.52	0				51.5577	-2.46837
								36.54	749	36.54	425	36.54	9				51.5741	-2.46839
								36.56	764	36.56	425	36.56	20				51.5914	-2.46833
								36.58	778	36.58	424	36.58	24				51.6161	-2.46834
								36.6	771	36.6	421	36.6	28				51.6416	-2.46835
								36.62	755	36.62	432	36.62	28				51.6582	-2.46839
								36.64	751	36.64	434	36.64	21				51.6744	-2.46843
								36.66	737	36.66	429	36.66	6				51.6919	-2.46848
								36.68	726	36.68	430	36.68	6				51.717	-2.46848
								36.7	728	36.7	433	36.7	6				51.7422	-2.46852
								36.72	743	36.72	435	36.72	11				51.7584	-2.46861
								36.74	735	36.74	426	36.74	11				51.7746	-2.46872
								36.76	734	36.76	414	36.76	15				51.8004	-2.46884
								36.78	726	36.78	407	36.78	17				51.8252	-2.46883
								36.8	730	36.8	408	36.8	14				51.8416	-2.46893
								36.82	728	36.82	409	36.82	9				51.859	-2.46896
								36.84	721	36.84	414	36.84	8				51.8749	-2.46895
								36.86	714	36.86	415	36.86	6				51.8999	-2.46901
								36.88	719	36.88	420	36.88	3				51.925	-2.46909
								36.9	714	36.9	422	36.9	2				51.9425	-2.46916
								36.92	727	36.92	420	36.92	3				51.9581	-2.46919
								36.94	726	36.94	413	36.94	1				51.9838	-2.46926
								36.96	744	36.96	412	36.96	0				52.0082	-2.46933
								36.98	749	36.98	411	36.98	0				52.025	-2.46938
								37	745	37	409	37	7				52.0418	-2.46942
								37.02	739	37.02	402	37.02	8				52.0663	-2.46944
								37.04	734	37.04	395	37.04	32				52.0921	-2.46956
								37.06	724	37.06	395	37.06	43				52.1086	-2.46962
								37.08	706	37.08	402	37.08	55				52.1247	-2.46964
								37.1	720	37.1	397	37.1	55				52.1416	-2.46966
								37.12	731	37.12	398	37.12	44				52.1667	-2.4697
								37.14	731	37.14	402	37.14	19				52.1914	-2.46974
								37.16	738	37.16	413	37.16	16				52.208	-2.46976
								37.18	740	37.18	410	37.18	0				52.2256	-2.46978
								37.2	728	37.2	405	37.2	10				52.2499	-2.4698
								37.22	718	37.22	401	37.22	16				52.2755	-2.4698
								37.24	708	37.24	403	37.24	25				52.2917	-2.46982
								37.26	714	37.26	404	37.26	30				52.3084	-2.46986
								37.28	706	37.28	403	37.28	25				52.3336	-2.46989
								37.3	707	37.3	407	37.3	24				52.3582	-2.46992
								37.32	704	37.32	411	37.32	21				52.3755	-2.46988
								37.34	708	37.34	397	37.34	13				52.3923	-2.46988
								37.36	712	37.36	390	37.36	5				52.4085	-2.46988
								37.38	714	37.38	378	37.38	19				52.4334	-2.46989
								37.4	721	37.4	377	37.4	27				52.4584	-2.46997
								37.42	727	37.42	392	37.42	38				52.4749	-2.47
								37.44	733	37.44	399	37.44	40				52.4916	-2.47006
								37.46	730	37.46	403	37.46	45				52.5163	-2.47014
								37.48	715	37.48	401	37.48	35				52.5415	-2.47018
								37.5	715	37.5	398	37.5	27				52.5578	-2.47016
								37.52	704	37.52	398	37.52	19				52.5743	-2.47015
								37.54	700	37.54	391	37.54	21				52.5996	-2.47022
								37.56	695	37.56	380	37.56	14				52.6245	-2.47028
								37.58	701	37.58	388	37.58	15				52.6418	-2.47035
								37.6	703	37.6	393	37.6	18				52.6584	-2.47039
								37.62	700	37.62	384	37.62	16				52.6746	-2.47041
								37.64	704	37.64	376	37.64	28				52.6996	-2.47042
								37.66	712	37.66	378	37.66	44				52.7248	-2.4705
								37.68	707	37.68	378	37.68	47				52.7415	-2.47052
								37.7	706	37.7	379	37.7	39				52.7574	-2.47057
								37.72	698	37.72	376	37.72	24				52.7827	-2.4707
								37.74	701	37.74	387	37.74	13				52.8082	-2.47079
								37.76	694	37.76	393	37.76	0				52.8251	-2.47082
								37.78	684	37.78	391	37.78	0				52.8416	-2.47088
								37.8	685	37.8	388	37.8	16				52.8666	-2.47097
								37.82	697	37.82	388	37.82	29				52.8924	-2.47102
								37.84	689	37.84	390	37.84	45				52.9085	-2.47106
								37.86	703	37.86	393	37.86	51				52.9256	-2.47111
								37.88	698	37.88	393	37.88	49				52.9416	-2.47114
								37.9	703	37.9	394	37.9	34				52.9666	-2.47118
								37.92	699	37.92	392	37.92	13				52.9911	-2.47123
								37.94	694	37.94	385	37.94	2				53.0086	-2.47126
								37.96	696	37.96	384	37.96	6				53.0248	-2.47128
								37.98	709	37.98	387	37.98	13				53.0498	-2.47139
								38	709	38	390	38	39				53.0741	-2.47153
								38.02	728	38.02	395	38.02	58				53.0921	-2.4716
								38.04	715	38.04	393	38.04	70				53.1083	-2.47168
								38.06	711	38.06	400	38.06	68				53.1249	-2.4717
								38.08	691	38.08	400	38.08	63				53.1501	-2.47173
								38.1	688	38.1	390	38.1	45				53.175	-2.47177
								38.12	698	38.12	398	38.12	31				53.1921	-2.47179
								38.14	704	38.14	396	38.14	31				53.2084	-2.47179
								38.16	703	38.16	388	38.16	29				53.2334	-2.47185
								38.18	708	38.18	385	38.18	47				53.258	-2.47191
								38.2	701	38.2	380	38.2	70				53.2749	-2.47191
								38.22	697	38.22	383	38.22	89				53.2913	-2.4719
								38.24	688	38.24	382	38.24	107				53.3166	-2.47193
								38.26	701	38.26	372	38.26	133				53.3413	-2.47198
								38.28	711	38.28	383	38.28	149				53.3573	-2.47202
								38.3	705	38.3	387	38.3	160				53.3747	-2.47203
								38.32	702	38.32	388	38.32	151				53.3919	-2.47204
								38.34	696	38.34	381	38.34	154				53.4172	-2.47197
								38.36	691	38.36	374	38.36	148				53.4419	-2.47194
								38.38	692	38.38	380	38.38	140				53.4584	-2.47198
								38.4	691	38.4	391	38.4	139				53.4744	-2.47196
								38.42	695	38.42	393	38.42	142				53.4998	-2.47193
								38.44	693	38.44	400	38.44	137				53.5249	-2.4719
								38.46	692	38.46	407	38.46	132				53.5415	-2.47189
								38.48	697	38.48	408	38.48	127				53.5591	-2.47183
								38.5	689	38.5	396	38.5	122				53.5828	-2.47176
								38.52	695	38.52	387	38.52	115				53.6087	-2.4717
								38.54	689	38.54	391	38.54	96				53.6245	-2.47173
								38.56	681	38.56	400	38.56	85				53.6419	-2.47172
								38.58	681	38.58	404	38.58	69				53.6585	-2.47172
								38.6	682	38.6	393	38.6	49				53.6833	-2.47179
								38.62	680	38.62	384	38.62	33				53.7086	-2.47179
								38.64	685	38.64	385	38.64	52				53.7257	-2.47179
								38.66	675	38.66	383	38.66	54				53.7417	-2.47176
								38.68	680	38.68	384	38.68	72				53.7671	-2.47175
								38.7	677	38.7	388	38.7	68				53.7916	-2.47176
								38.72	679	38.72	403	38.72	69				53.8085	-2.47185
								38.74	671	38.74	411	38.74	54				53.8251	-2.47187
								38.76	674	38.76	408	38.76	46				53.8508	-2.47186
								38.78	671	38.78	403	38.78	38				53.8751	-2.47185
								38.8	675	38.8	403	38.8	51				53.892	-2.47187
								38.82	679	38.82	406	38.82	58				53.9082	-2.47189
								38.84	678	38.84	406	38.84	74				53.9247	-2.47194
								38.86	672	38.86	400	38.86	63				53.9502	-2.47198
								38.88	671	38.88	398	38.88	54				53.9753	-2.47195
								38.9	666	38.9	397	38.9	34				53.9918	-2.47194
								38.92	662	38.92	394	38.92	26				54.0086	-2.47196
								38.94	653	38.94	389	38.94	9				54.0335	-2.47193
								38.96	655	38.96	388	38.96	10				54.0586	-2.47191
								38.98	667	38.98	394	38.98	21				54.0746	-2.47195
								39	667	39	391	39	20				54.0918	-2.47193
								39.02	668	39.02	374	39.02	26				54.1168	-2.47185
								39.04	680	39.04	375	39.04	41				54.1422	-2.47183
								39.06	688	39.06	372	39.06	41				54.1586	-2.4718
								39.08	683	39.08	379	39.08	43				54.1746	-2.47175
								39.1	668	39.1	384	39.1	55				54.1919	-2.47176
								39.12	666	39.12	389	39.12	62				54.2173	-2.47176
								39.14	661	39.14	393	39.14	55				54.2418	-2.47168
								39.16	666	39.16	387	39.16	42				54.2584	-2.4717
								39.18	667	39.18	374	39.18	32				54.2753	-2.47176
								39.2	671	39.2	380	39.2	21				54.2999	-2.47178
								39.22	673	39.22	378	39.22	5				54.3246	-2.47177
								39.24	670	39.24	392	39.24	2				54.3416	-2.4717
								39.26	654	39.26	388	39.26	7				54.359	-2.47167
								39.28	658	39.28	381	39.28	21				54.3748	-2.47163
								39.3	657	39.3	372	39.3	33				54.4001	-2.47159
								39.32	675	39.32	364	39.32	34				54.4254	-2.47154
								39.34	688	39.34	365	39.34	28				54.4414	-2.47158
								39.36	684	39.36	363	39.36	38				54.4587	-2.47159
								39.38	683	39.38	368	39.38	37				54.4832	-2.47156
								39.4	667	39.4	376	39.4	33				54.508	-2.47156
								39.42	657	39.42	366	39.42	34				54.5247	-2.47154
								39.44	644	39.44	364	39.44	44				54.5422	-2.47151
								39.46	639	39.46	364	39.46	41				54.5669	-2.47149
								39.48	654	39.48	370	39.48	33				54.5923	-2.4715
								39.5	661	39.5	372	39.5	24				54.6091	-2.47156
								39.52	664	39.52	365	39.52	21				54.6254	-2.47157
								39.54	677	39.54	362	39.54	14				54.642	-2.47158
								39.56	670	39.56	359	39.56	13				54.6671	-2.47159
								39.58	670	39.58	343	39.58	8				54.6912	-2.47156
								39.6	660	39.6	354	39.6	10				54.7087	-2.47154
								39.62	646	39.62	360	39.62	23				54.7251	-2.47148
								39.64	637	39.64	362	39.64	29				54.7504	-2.47139
								39.66	627	39.66	359	39.66	33				54.7761	-2.47135
								39.68	632	39.68	362	39.68	52				54.7928	-2.47131
								39.7	638	39.7	361	39.7	65				54.8085	-2.47132
								39.72	642	39.72	366	39.72	56				54.8336	-2.47133
								39.74	645	39.74	367	39.74	47				54.8584	-2.47129
								39.76	652	39.76	379	39.76	46				54.8752	-2.47129
								39.78	640	39.78	379	39.78	50				54.8923	-2.47134
								39.8	636	39.8	375	39.8	29				54.9093	-2.47136
								39.82	633	39.82	371	39.82	22				54.9336	-2.47136
								39.84	643	39.84	372	39.84	31				54.9582	-2.47139
								39.86	652	39.86	370	39.86	27				54.9758	-2.47136
								39.88	667	39.88	376	39.88	15				54.9922	-2.47135
								39.9	663	39.9	375	39.9	19				55.0166	-2.47132
								39.92	667	39.92	372	39.92	24				55.0428	-2.47129
								39.94	660	39.94	369	39.94	22				55.0582	-2.47131
								39.96	667	39.96	365	39.96	17				55.0752	-2.47132
								39.98	675	39.98	367	39.98	14				55.1005	-2.47134
								40	672	40	368	40	17				55.1257	-2.47129
								40.02	683	40.02	375	40.02	15				55.1422	-2.47125
								40.04	691	40.04	384	40.04	13				55.1589	-2.47119
								40.06	685	40.06	388	40.06	22				55.1757	-2.47111
								40.08	680	40.08	388	40.08	32				55.2009	-2.47107
								40.1	676	40.1	387	40.1	34				55.2263	-2.47104
								40.12	690	40.12	385	40.12	37				55.242	-2.47102
								40.14	692	40.14	384	40.14	31				55.259	-2.471
								40.16	674	40.16	370	40.16	21				55.2841	-2.47095
								40.18	681	40.18	361	40.18	14				55.3088	-2.47099
								40.2	668	40.2	356	40.2	18				55.3255	-2.47099
								40.22	665	40.22	357	40.22	22				55.3423	-2.471
								40.24	660	40.24	363	40.24	35				55.3676	-2.47098
								40.26	660	40.26	364	40.26	48				55.3925	-2.471
								40.28	673	40.28	370	40.28	55				55.4091	-2.47098
								40.3	676	40.3	375	40.3	54				55.4258	-2.47095
								40.32	682	40.32	368	40.32	49				55.4433	-2.47091
								40.34	678	40.34	363	40.34	48				55.4678	-2.47086
								40.36	667	40.36	360	40.36	40				55.4917	-2.47085
								40.38	672	40.38	357	40.38	20				55.5088	-2.47082
								40.4	668	40.4	361	40.4	8				55.5258	-2.47081
								40.42	668	40.42	358	40.42	24				55.5509	-2.4708
								40.44	669	40.44	357	40.44	32				55.5756	-2.47078
								40.46	673	40.46	357	40.46	41				55.5922	-2.47076
								40.48	676	40.48	359	40.48	53				55.6096	-2.47075
								40.5	666	40.5	364	40.5	68				55.6251	-2.47078
								40.52	664	40.52	366	40.52	60				55.6511	-2.47075
								40.54	676	40.54	364	40.54	51				55.6761	-2.47068
								40.56	676	40.56	369	40.56	41				55.6926	-2.47067
								40.58	676	40.58	367	40.58	47				55.7096	-2.47066
								40.6	684	40.6	374	40.6	28				55.7343	-2.47065
								40.62	688	40.62	372	40.62	22				55.7586	-2.47068
								40.64	683	40.64	376	40.64	31				55.7757	-2.47068
								40.66	675	40.66	374	40.66	43				55.7928	-2.47071
								40.68	668	40.68	373	40.68	47				55.8178	-2.47077
								40.7	670	40.7	368	40.7	50				55.8429	-2.47079
								40.72	661	40.72	365	40.72	55				55.8595	-2.4708
								40.74	662	40.74	366	40.74	43				55.8761	-2.47079
								40.76	668	40.76	375	40.76	31				55.8925	-2.47081
								40.78	666	40.78	380	40.78	33				55.9175	-2.47086
								40.8	663	40.8	381	40.8	34				55.9424	-2.47085
								40.82	663	40.82	378	40.82	20				55.9594	-2.47091
								40.84	661	40.84	380	40.84	28				55.9764	-2.4709
								40.86	665	40.86	374	40.86	21				56.0007	-2.47089
								40.88	664	40.88	374	40.88	39				56.026	-2.47094
								40.9	666	40.9	372	40.9	46				56.0425	-2.47093
								40.92	669	40.92	374	40.92	52				56.0597	-2.47095
								40.94	668	40.94	378	40.94	60				56.0844	-2.47091
								40.96	670	40.96	378	40.96	56				56.1097	-2.4709
								40.98	678	40.98	370	40.98	39				56.1253	-2.47091
								41	686	41	364	41	28				56.1423	-2.47092
								41.02	694	41.02	360	41.02	17				56.1594	-2.47091
								41.04	694	41.04	355	41.04	26				56.1841	-2.47095
								41.06	685	41.06	349	41.06	40				56.2091	-2.47094
								41.08	685	41.08	350	41.08	51				56.2252	-2.47092
								41.1	671	41.1	356	41.1	70				56.2429	-2.47091
								41.12	664	41.12	367	41.12	73				56.2677	-2.47092
								41.14	657	41.14	365	41.14	64				56.2931	-2.47089
								41.16	652	41.16	369	41.16	45				56.309	-2.47092
								41.18	652	41.18	366	41.18	35				56.3259	-2.47095
								41.2	654	41.2	360	41.2	27				56.3504	-2.47095
								41.22	647	41.22	359	41.22	29				56.3767	-2.47092
								41.24	658	41.24	358	41.24	38				56.3923	-2.4709
								41.26	659	41.26	362	41.26	46				56.4093	-2.47087
								41.28	663	41.28	359	41.28	39				56.4271	-2.47088
								41.3	671	41.3	364	41.3	42				56.451	-2.47088
								41.32	681	41.32	369	41.32	54				56.4761	-2.4709
								41.34	691	41.34	365	41.34	57				56.4926	-2.47092
								41.36	694	41.36	367	41.36	59				56.5093	-2.47091
								41.38	688	41.38	368	41.38	59				56.5346	-2.47089
								41.4	682	41.4	371	41.4	57				56.5588	-2.47097
								41.42	679	41.42	378	41.42	38				56.5764	-2.47105
								41.44	675	41.44	370	41.44	25				56.5934	-2.47101
								41.46	674	41.46	376	41.46	25				56.6182	-2.47096
								41.48	678	41.48	378	41.48	30				56.6433	-2.47096
								41.5	673	41.5	373	41.5	22				56.6596	-2.471
								41.52	673	41.52	375	41.52	29				56.6763	-2.47098
								41.54	668	41.54	372	41.54	41				56.6928	-2.47099
								41.56	657	41.56	375	41.56	51				56.7176	-2.47097
								41.58	667	41.58	382	41.58	53				56.7425	-2.47098
								41.6	669	41.6	376	41.6	55				56.7591	-2.471
								41.62	658	41.62	369	41.62	50				56.7771	-2.47099
								41.64	653	41.64	373	41.64	37				56.8009	-2.47094
								41.66	659	41.66	377	41.66	30				56.8257	-2.47097
								41.68	658	41.68	384	41.68	31				56.843	-2.471
								41.7	645	41.7	395	41.7	48				56.8599	-2.471
								41.72	641	41.72	398	41.72	62				56.876	-2.471
								41.74	643	41.74	398	41.74	72				56.9009	-2.47101
								41.76	648	41.76	394	41.76	70				56.9258	-2.47099
								41.78	649	41.78	385	41.78	72				56.943	-2.47098
								41.8	661	41.8	385	41.8	73				56.9595	-2.47094
								41.82	676	41.82	387	41.82	91				56.9845	-2.47087
								41.84	672	41.84	388	41.84	107				57.0091	-2.47082
								41.86	664	41.86	393	41.86	128				57.0265	-2.47079
								41.88	664	41.88	390	41.88	137				57.0425	-2.47071
								41.9	665	41.9	389	41.9	146				57.0678	-2.47072
								41.92	666	41.92	395	41.92	149				57.0921	-2.47072
								41.94	666	41.94	395	41.94	150				57.1091	-2.47073
								41.96	674	41.96	396	41.96	142				57.1259	-2.47074
								41.98	674	41.98	395	41.98	150				57.1431	-2.47079
								42	676	42	400	42	160				57.1681	-2.47071
								42.02	678	42.02	395	42.02	152				57.1927	-2.47064
								42.04	682	42.04	393	42.04	151				57.2096	-2.47064
								42.06	682	42.06	390	42.06	157				57.2264	-2.47063
								42.08	666	42.08	392	42.08	159				57.2512	-2.47061
								42.1	661	42.1	393	42.1	168				57.2759	-2.47057
								42.12	664	42.12	401	42.12	157				57.2931	-2.47052
								42.14	662	42.14	394	42.14	149				57.3103	-2.47049
								42.16	665	42.16	395	42.16	143				57.3347	-2.47046
								42.18	663	42.18	391	42.18	124				57.3595	-2.47045
								42.2	658	42.2	394	42.2	115				57.3753	-2.47048
								42.22	662	42.22	389	42.22	93				57.3928	-2.47054
								42.24	658	42.24	384	42.24	79				57.4093	-2.47058
								42.26	664	42.26	386	42.26	82				57.4348	-2.47063
								42.28	664	42.28	395	42.28	66				57.4601	-2.47068
								42.3	670	42.3	394	42.3	55				57.4767	-2.47069
								42.32	678	42.32	391	42.32	58				57.4927	-2.47066
								42.34	684	42.34	394	42.34	60				57.5176	-2.47068
								42.36	685	42.36	399	42.36	55				57.5429	-2.47076
								42.38	686	42.38	388	42.38	47				57.5598	-2.47084
								42.4	670	42.4	384	42.4	49				57.5762	-2.47091
								42.42	656	42.42	381	42.42	47				57.6007	-2.47093
								42.44	641	42.44	384	42.44	37				57.6261	-2.47096
								42.46	647	42.46	387	42.46	30				57.6426	-2.47101
								42.48	657	42.48	383	42.48	18				57.6597	-2.471
								42.5	670	42.5	383	42.5	8				57.6763	-2.47102
								42.52	675	42.52	375	42.52	5				57.7013	-2.47106
								42.54	672	42.54	368	42.54	14				57.7268	-2.47109
								42.56	658	42.56	369	42.56	19				57.7428	-2.47109
								42.58	644	42.58	370	42.58	21				57.7597	-2.47105
								42.6	639	42.6	378	42.6	21				57.7847	-2.47103
								42.62	648	42.62	382	42.62	25				57.8095	-2.47098
								42.64	645	42.64	380	42.64	18				57.8254	-2.47099
								42.66	655	42.66	371	42.66	23				57.8426	-2.47098
								42.68	652	42.68	363	42.68	27				57.8684	-2.47093
								42.7	655	42.7	368	42.7	26				57.8933	-2.47089
								42.72	648	42.72	369	42.72	23				57.9101	-2.47089
								42.74	644	42.74	379	42.74	13				57.9262	-2.47085
								42.76	641	42.76	395	42.76	13				57.9436	-2.47085
								42.78	643	42.78	398	42.78	24				57.9687	-2.47082
								42.8	635	42.8	391	42.8	19				57.9933	-2.4708
								42.82	651	42.82	383	42.82	30				58.0091	-2.47077
								42.84	653	42.84	383	42.84	35				58.0262	-2.47071
								42.86	659	42.86	379	42.86	29				58.0513	-2.47072
								42.88	665	42.88	364	42.88	28				58.0768	-2.47073
								42.9	662	42.9	372	42.9	17				58.0932	-2.47072
								42.92	644	42.92	377	42.92	12				58.1094	-2.47071
								42.94	646	42.94	383	42.94	15				58.1258	-2.47066
								42.96	641	42.96	381	42.96	22				58.1517	-2.47064
								42.98	640	42.98	387	42.98	39				58.1766	-2.4706
								43	641	43	391	43	47				58.1925	-2.47059
								43.02	631	43.02	390	43.02	43				58.2098	-2.47056
								43.04	639	43.04	379	43.04	36				58.2348	-2.47052
								43.06	638	43.06	380	43.06	23				58.2584	-2.47048
								43.08	642	43.08	383	43.08	2				58.2766	-2.47044
								43.1	660	43.1	391	43.1	0				58.2925	-2.47041
								43.12	669	43.12	389	43.12	0				58.3179	-2.4703
								43.14	664	43.14	387	43.14	10				58.344	-2.47028
								43.16	664	43.16	388	43.16	30				58.3595	-2.47029
								43.18	654	43.18	381	43.18	46				58.3764	-2.4703
								43.2	649	43.2	378	43.2	56				58.3933	-2.47028
								43.22	632	43.22	373	43.22	51				58.4182	-2.47023
								43.24	624	43.24	394	43.24	50				58.4434	-2.47019
								43.26	621	43.26	405	43.26	37				58.4603	-2.47018
								43.28	629	43.28	411	43.28	27				58.4771	-2.47015
								43.3	634	43.3	406	43.3	21				58.5018	-2.47015
								43.32	651	43.32	396	43.32	28				58.5265	-2.47016
								43.34	668	43.34	388	43.34	38				58.5427	-2.47014
								43.36	665	43.36	385	43.36	37				58.5598	-2.47011
								43.38	651	43.38	379	43.38	50				58.5849	-2.47008
								43.4	637	43.4	382	43.4	71				58.6094	-2.46997
								43.42	622	43.42	390	43.42	63				58.6268	-2.46996
								43.44	615	43.44	392	43.44	57				58.6436	-2.46995
								43.46	617	43.46	392	43.46	53				58.6599	-2.46993
								43.48	625	43.48	398	43.48	52				58.6846	-2.46993
								43.5	632	43.5	408	43.5	56				58.7098	-2.46986
								43.52	627	43.52	416	43.52	55				58.7265	-2.46977
								43.54	628	43.54	408	43.54	86				58.7435	-2.46972
								43.56	626	43.56	388	43.56	102				58.768	-2.4697
								43.58	623	43.58	381	43.58	109				58.793	-2.46969
								43.6	627	43.6	364	43.6	110				58.8099	-2.46971
								43.62	634	43.62	359	43.62	108				58.8263	-2.4697
								43.64	634	43.64	359	43.64	107				58.8514	-2.4696
								43.66	639	43.66	366	43.66	100				58.8775	-2.46962
								43.68	643	43.68	386	43.68	93				58.8938	-2.46962
								43.7	646	43.7	398	43.7	131				58.9099	-2.4696
								43.72	641	43.72	400	43.72	160				58.9268	-2.46957
								43.74	635	43.74	415	43.74	187				58.9517	-2.4695
								43.76	638	43.76	413	43.76	227				58.9765	-2.46941
								43.78	628	43.78	414	43.78	269				58.9928	-2.4694
								43.8	622	43.8	404	43.8	315				59.0096	-2.4694
								43.82	626	43.82	403	43.82	346				59.0351	-2.46937
								43.84	628	43.84	402	43.84	367				59.0597	-2.46936
								43.86	629	43.86	405	43.86	418				59.0779	-2.46933
								43.88	634	43.88	408	43.88	423				59.0926	-2.46934
								43.9	642	43.9	420	43.9	431				59.1182	-2.46938
								43.92	648	43.92	422	43.92	451				59.1435	-2.46938
								43.94	644	43.94	415	43.94	451				59.1601	-2.46935
								43.96	641	43.96	407	43.96	456				59.1767	-2.4694
								43.98	631	43.98	411	43.98	459				59.1933	-2.46941
								44	633	44	404	44	451				59.2185	-2.46935
								44.02	640	44.02	408	44.02	450				59.2439	-2.46937
								44.04	643	44.04	414	44.04	446				59.2591	-2.46943
								44.06	645	44.06	419	44.06	439				59.2774	-2.46944
								44.08	642	44.08	418	44.08	408				59.3013	-2.46943
								44.1	644	44.1	405	44.1	360				59.3268	-2.4694
								44.12	638	44.12	400	44.12	311				59.3433	-2.46942
								44.14	633	44.14	410	44.14	257				59.36	-2.46938
								44.16	636	44.16	410	44.16	214				59.377	-2.46934
								44.18	642	44.18	410	44.18	199				59.4025	-2.46932
								44.2	638	44.2	406	44.2	203				59.427	-2.46927
								44.22	638	44.22	403	44.22	193				59.4434	-2.46925
								44.24	645	44.24	405	44.24	191				59.4598	-2.46921
								44.26	644	44.26	398	44.26	192				59.4855	-2.46916
								44.28	641	44.28	395	44.28	175				59.5098	-2.46913
								44.3	633	44.3	400	44.3	145				59.5275	-2.46905
								44.32	623	44.32	407	44.32	118				59.5441	-2.46901
								44.34	615	44.34	408	44.34	96				59.5692	-2.46894
								44.36	612	44.36	410	44.36	59				59.5932	-2.46889
								44.38	620	44.38	409	44.38	29				59.6106	-2.46887
								44.4	625	44.4	412	44.4	20				59.6272	-2.46883
								44.42	618	44.42	408	44.42	29				59.6429	-2.4688
								44.44	626	44.44	406	44.44	49				59.6682	-2.4688
								44.46	625	44.46	406	44.46	71				59.694	-2.46876
								44.48	627	44.48	413	44.48	92				59.7096	-2.4687
								44.5	619	44.5	416	44.5	97				59.7271	-2.46864
								44.52	625	44.52	422	44.52	86				59.7519	-2.46861
								44.54	624	44.54	427	44.54	72				59.7769	-2.46858
								44.56	615	44.56	424	44.56	49				59.7941	-2.46854
								44.58	608	44.58	418	44.58	40				59.8107	-2.46857
								44.6	617	44.6	414	44.6	38				59.8351	-2.4686
								44.62	613	44.62	408	44.62	38				59.8609	-2.46863
								44.64	605	44.64	408	44.64	36				59.8769	-2.46865
								44.66	598	44.66	404	44.66	26				59.8935	-2.46863
								44.68	599	44.68	400	44.68	23				59.9097	-2.46858
								44.7	593	44.7	395	44.7	20				59.9347	-2.46856
								44.72	589	44.72	393	44.72	11				59.9599	-2.46856
								44.74	589	44.74	388	44.74	11				59.9773	-2.46856
								44.76	599	44.76	383	44.76	23				59.9941	-2.46862
								44.78	597	44.78	378	44.78	36				60.018	-2.46868
								44.8	592	44.8	386	44.8	37				60.0436	-2.46873
								44.82	595	44.82	387	44.82	43				60.0602	-2.46875
								44.84	604	44.84	383	44.84	44				60.0767	-2.46878
								44.86	604	44.86	383	44.86	34				60.1016	-2.46876
								44.88	599	44.88	388	44.88	27				60.1274	-2.46873
								44.9	601	44.9	383	44.9	16				60.1436	-2.46871
								44.92	601	44.92	374	44.92	19				60.1604	-2.4687
								44.94	597	44.94	369	44.94	15				60.1773	-2.46873
								44.96	589	44.96	378	44.96	8				60.2023	-2.46869
								44.98	588	44.98	377	44.98	16				60.227	-2.46866
								45	585	45	374	45	17				60.2442	-2.46865
								45.02	578	45.02	377	45.02	18				60.26	-2.46865
								45.04	580	45.04	377	45.04	18				60.2857	-2.46863
								45.06	584	45.06	369	45.06	27				60.3105	-2.46861
								45.08	579	45.08	363	45.08	31				60.327	-2.46859
								45.1	577	45.1	366	45.1	26				60.3436	-2.46856
								45.12	582	45.12	370	45.12	24				60.369	-2.46853
								45.14	586	45.14	368	45.14	21				60.3929	-2.46852
								45.16	589	45.16	369	45.16	20				60.41	-2.46855
								45.18	595	45.18	371	45.18	18				60.426	-2.4686
								45.2	600	45.2	374	45.2	7				60.4438	-2.46862
								45.22	593	45.22	363	45.22	15				60.4678	-2.46861
								45.24	587	45.24	358	45.24	14				60.4939	-2.46861
								45.26	585	45.26	354	45.26	14				60.5103	-2.46862
								45.28	588	45.28	344	45.28	13				60.527	-2.46863
								45.3	595	45.3	344	45.3	13				60.552	-2.46867
								45.32	595	45.32	344	45.32	15				60.5769	-2.46864
								45.34	589	45.34	346	45.34	23				60.5941	-2.46858
								45.36	588	45.36	345	45.36	25				60.6111	-2.4686
								45.38	583	45.38	339	45.38	22				60.6266	-2.46865
								45.4	584	45.4	334	45.4	22				60.6518	-2.46862
								45.42	575	45.42	320	45.42	21				60.677	-2.46864
								45.44	572	45.44	320	45.44	25				60.6939	-2.46868
								45.46	577	45.46	325	45.46	26				60.7105	-2.4687
								45.48	570	45.48	330	45.48	24				60.7352	-2.46865
								45.5	565	45.5	341	45.5	31				60.7604	-2.46862
								45.52	566	45.52	343	45.52	28				60.7766	-2.46861
								45.54	564	45.54	346	45.54	17				60.7938	-2.46865
								45.56	571	45.56	339	45.56	9				60.8186	-2.46869
								45.58	564	45.58	329	45.58	5				60.8434	-2.46871
								45.6	569	45.6	332	45.6	10				60.8598	-2.46876
								45.62	572	45.62	328	45.62	7				60.8765	-2.46877
								45.64	569	45.64	325	45.64	8				60.8932	-2.46874
								45.66	568	45.66	328	45.66	7				60.9182	-2.46872
								45.68	564	45.68	319	45.68	3				60.9438	-2.46872
								45.7	564	45.7	315	45.7	5				60.9602	-2.4687
								45.72	568	45.72	313	45.72	10				60.9772	-2.46869
								45.74	570	45.74	311	45.74	19				61.0024	-2.46876
								45.76	583	45.76	316	45.76	29				61.027	-2.46874
								45.78	581	45.78	317	45.78	38				61.0443	-2.46875
								45.8	580	45.8	317	45.8	41				61.0598	-2.4688
								45.82	574	45.82	313	45.82	41				61.0851	-2.46884
								45.84	574	45.84	313	45.84	33				61.1104	-2.46888
								45.86	576	45.86	318	45.86	26				61.1264	-2.46893
								45.88	572	45.88	323	45.88	18				61.1439	-2.46896
								45.9	583	45.9	329	45.9	6				61.1605	-2.46895
								45.92	593	45.92	337	45.92	2				61.1855	-2.46898
								45.94	583	45.94	331	45.94	0				61.2101	-2.469
								45.96	577	45.96	324	45.96	0				61.2266	-2.46901
								45.98	562	45.98	305	45.98	3				61.2435	-2.46901
								46	559	46	303	46	9				61.2685	-2.46906
								46.02	561	46.02	296	46.02	13				61.2926	-2.46911
								46.04	557	46.04	296	46.04	14				61.3096	-2.46914
								46.06	560	46.06	304	46.06	13				61.327	-2.46915
								46.08	558	46.08	308	46.08	11				61.3523	-2.46911
								46.1	553	46.1	315	46.1	4				61.3772	-2.46911
								46.12	562	46.12	326	46.12	0				61.3939	-2.46913
								46.14	552	46.14	324	46.14	2				61.4108	-2.46913
								46.16	557	46.16	323	46.16	6				61.4267	-2.46915
								46.18	564	46.18	319	46.18	11				61.4524	-2.46912
								46.2	571	46.2	318	46.2	12				61.4773	-2.46909
								46.22	568	46.22	308	46.22	24				61.4943	-2.46913
								46.24	567	46.24	305	46.24	29				61.5108	-2.46913
								46.26	566	46.26	311	46.26	27				61.5361	-2.46913
								46.28	566	46.28	313	46.28	23				61.5606	-2.46916
								46.3	549	46.3	308	46.3	11				61.5778	-2.46916
								46.32	545	46.32	302	46.32	11				61.5942	-2.46915
								46.34	548	46.34	303	46.34	8				61.6189	-2.46919
								46.36	555	46.36	302	46.36	8				61.6447	-2.46924
								46.38	560	46.38	296	46.38	15				61.6605	-2.46926
								46.4	565	46.4	307	46.4	20				61.6775	-2.46932
								46.42	559	46.42	315	46.42	20				61.6945	-2.46936
								46.44	551	46.44	319	46.44	16				61.7194	-2.46936
								46.46	542	46.46	320	46.46	4				61.7441	-2.46937
								46.48	534	46.48	319	46.48	8				61.7599	-2.46935
								46.5	535	46.5	322	46.5	8				61.7779	-2.46934
								46.52	534	46.52	318	46.52	5				61.8022	-2.46938
								46.54	542	46.54	310	46.54	5				61.8278	-2.46943
								46.56	558	46.56	305	46.56	16				61.8444	-2.46945
								46.58	555	46.58	299	46.58	16				61.8608	-2.46949
								46.6	550	46.6	298	46.6	23				61.8777	-2.46956
								46.62	555	46.62	302	46.62	25				61.9029	-2.46968
								46.64	547	46.64	301	46.64	26				61.9277	-2.46981
								46.66	548	46.66	304	46.66	24				61.9442	-2.46986
								46.68	543	46.68	300	46.68	16				61.9602	-2.46988
								46.7	539	46.7	302	46.7	10				61.9858	-2.46989
								46.72	544	46.72	302	46.72	13				62.0104	-2.46987
								46.74	543	46.74	295	46.74	5				62.0276	-2.46978
								46.76	534	46.76	300	46.76	11				62.0446	-2.46979
								46.78	537	46.78	308	46.78	17				62.0692	-2.46982
								46.8	532	46.8	305	46.8	17				62.0942	-2.46978
								46.82	540	46.82	305	46.82	24				62.1121	-2.46979
								46.84	543	46.84	299	46.84	25				62.1283	-2.4698
								46.86	530	46.86	306	46.86	22				62.1441	-2.46981
								46.88	530	46.88	306	46.88	19				62.1691	-2.46988
								46.9	533	46.9	295	46.9	7				62.1946	-2.46991
								46.92	533	46.92	303	46.92	2				62.2112	-2.46996
								46.94	545	46.94	302	46.94	7				62.2275	-2.46999
								46.96	557	46.96	299	46.96	3				62.2526	-2.46995
								46.98	564	46.98	301	46.98	13				62.2777	-2.46993
								47	565	47	297	47	19				62.2944	-2.46998
								47.02	557	47.02	306	47.02	18				62.3109	-2.47
								47.04	552	47.04	304	47.04	18				62.3357	-2.47004
								47.06	538	47.06	302	47.06	13				62.3612	-2.4701
								47.08	533	47.08	303	47.08	10				62.3779	-2.47017
								47.1	528	47.1	301	47.1	9				62.3944	-2.47016
								47.12	535	47.12	304	47.12	3				62.4113	-2.47017
								47.14	534	47.14	307	47.14	4				62.4364	-2.47021
								47.16	541	47.16	306	47.16	3				62.4612	-2.47021
								47.18	545	47.18	313	47.18	3				62.4778	-2.47019
								47.2	544	47.2	309	47.2	7				62.4946	-2.47017
								47.22	541	47.22	306	47.22	15				62.5189	-2.4701
								47.24	533	47.24	302	47.24	24				62.5444	-2.47007
								47.26	524	47.26	302	47.26	32				62.5608	-2.47007
								47.28	520	47.28	304	47.28	38				62.5779	-2.47007
								47.3	516	47.3	299	47.3	35				62.6035	-2.47006
								47.32	525	47.32	297	47.32	25				62.6283	-2.47005
								47.34	533	47.34	293	47.34	20				62.6447	-2.47004
								47.36	539	47.36	291	47.36	15				62.661	-2.47005
								47.38	545	47.38	288	47.38	15				62.6775	-2.47004
								47.4	539	47.4	293	47.4	12				62.7028	-2.47001
								47.42	538	47.42	291	47.42	9				62.7276	-2.46997
								47.44	531	47.44	293	47.44	13				62.7455	-2.46996
								47.46	532	47.46	298	47.46	15				62.761	-2.46993
								47.48	535	47.48	296	47.48	12				62.786	-2.46985
								47.5	531	47.5	293	47.5	20				62.8117	-2.46976
								47.52	517	47.52	297	47.52	35				62.8276	-2.4697
								47.54	516	47.54	297	47.54	44				62.8447	-2.46966
								47.56	513	47.56	299	47.56	42				62.8695	-2.46963
								47.58	522	47.58	295	47.58	36				62.8944	-2.46957
								47.6	531	47.6	292	47.6	30				62.9107	-2.46953
								47.62	534	47.62	297	47.62	17				62.9271	-2.46949
								47.64	531	47.64	293	47.64	6				62.9447	-2.46944
								47.66	515	47.66	291	47.66	0				62.9698	-2.46941
								47.68	498	47.68	291	47.68	3				62.9947	-2.4694
								47.7	503	47.7	292	47.7	12				63.011	-2.4694
								47.72	501	47.72	294	47.72	23				63.0276	-2.46938
								47.74	508	47.74	295	47.74	36				63.0528	-2.46936
								47.76	517	47.76	296	47.76	41				63.0781	-2.46937
								47.78	513	47.78	302	47.78	36				63.0941	-2.46933
								47.8	511	47.8	296	47.8	30				63.1112	-2.46925
								47.82	505	47.82	295	47.82	16				63.1278	-2.46919
								47.84	503	47.84	292	47.84	4				63.1529	-2.46915
								47.86	507	47.86	288	47.86	0				63.1777	-2.46912
								47.88	505	47.88	278	47.88	0				63.1954	-2.46908
								47.9	510	47.9	273	47.9	2				63.212	-2.46904
								47.92	518	47.92	275	47.92	17				63.2361	-2.46907
								47.94	519	47.94	280	47.94	20				63.2608	-2.46912
								47.96	516	47.96	278	47.96	32				63.2778	-2.46906
								47.98	517	47.98	286	47.98	43				63.2938	-2.46903
								48	512	48	287	48	45				63.3191	-2.46909
								48.02	507	48.02	292	48.02	37				63.3436	-2.46908
								48.04	507	48.04	283	48.04	20				63.3617	-2.46909
								48.06	512	48.06	278	48.06	15				63.3774	-2.46911
								48.08	521	48.08	280	48.08	10				63.3941	-2.46908
								48.1	526	48.1	283	48.1	0				63.4191	-2.46903
								48.12	529	48.12	279	48.12	0				63.4444	-2.46897
								48.14	531	48.14	273	48.14	0				63.4605	-2.46893
								48.16	523	48.16	282	48.16	8				63.4782	-2.4689
								48.18	505	48.18	288	48.18	10				63.5026	-2.46892
								48.2	501	48.2	290	48.2	15				63.5278	-2.46889
								48.22	500	48.22	293	48.22	22				63.5448	-2.46888
								48.24	499	48.24	296	48.24	21				63.5609	-2.46888
								48.26	509	48.26	295	48.26	20				63.5855	-2.46883
								48.28	518	48.28	287	48.28	12				63.6115	-2.46878
								48.3	521	48.3	278	48.3	16				63.6273	-2.46877
								48.32	524	48.32	284	48.32	25				63.6447	-2.46879
								48.34	516	48.34	284	48.34	23				63.6609	-2.4688
								48.36	511	48.36	286	48.36	33				63.6862	-2.46888
								48.38	502	48.38	292	48.38	42				63.711	-2.46891
								48.4	495	48.4	295	48.4	51				63.7277	-2.46892
								48.42	491	48.42	292	48.42	54				63.7442	-2.46894
								48.44	478	48.44	288	48.44	48				63.769	-2.46895
								48.46	475	48.46	276	48.46	42				63.7945	-2.46898
								48.48	471	48.48	271	48.48	28				63.8115	-2.46901
								48.5	471	48.5	263	48.5	14				63.8278	-2.46899
								48.52	474	48.52	262	48.52	10				63.8521	-2.46901
								48.54	485	48.54	264	48.54	9				63.8776	-2.469
								48.56	489	48.56	273	48.56	7				63.8947	-2.46898
								48.58	494	48.58	280	48.58	15				63.9104	-2.46898
								48.6	496	48.6	285	48.6	21				63.9272	-2.46903
								48.62	495	48.62	288	48.62	21				63.9527	-2.46905
								48.64	491	48.64	288	48.64	23				63.9769	-2.46903
								48.66	494	48.66	289	48.66	25				63.9942	-2.46899
								48.68	495	48.68	292	48.68	25				64.0108	-2.46898
								48.7	497	48.7	291	48.7	24				64.0358	-2.46894
								48.72	488	48.72	291	48.72	15				64.0605	-2.46887
								48.74	487	48.74	280	48.74	16				64.0776	-2.46883
								48.76	487	48.76	269	48.76	9				64.0944	-2.46884
								48.78	482	48.78	264	48.78	3				64.1192	-2.46888
								48.8	485	48.8	264	48.8	11				64.1438	-2.46887
								48.82	475	48.82	269	48.82	7				64.1604	-2.46884
								48.84	482	48.84	275	48.84	16				64.1774	-2.46887
								48.86	487	48.86	287	48.86	26				64.1936	-2.46889
								48.88	494	48.88	285	48.88	28				64.2184	-2.46892
								48.9	495	48.9	279	48.9	32				64.2438	-2.46898
								48.92	507	48.92	267	48.92	30				64.2599	-2.46901
								48.94	503	48.94	266	48.94	28				64.2767	-2.46903
								48.96	499	48.96	269	48.96	25				64.3018	-2.46902
								48.98	491	48.98	269	48.98	13				64.327	-2.46903
								49	494	49	272	49	13				64.343	-2.46905
								49.02	489	49.02	275	49.02	13				64.3605	-2.46909
								49.04	492	49.04	270	49.04	12				64.377	-2.46912
								49.06	491	49.06	268	49.06	14				64.4022	-2.46918
								49.08	504	49.08	260	49.08	16				64.4274	-2.46916
								49.1	497	49.1	263	49.1	13				64.4443	-2.46911
								49.12	481	49.12	258	49.12	5				64.4602	-2.46909
								49.14	475	49.14	261	49.14	3				64.485	-2.4691
								49.16	468	49.16	265	49.16	8				64.5106	-2.46911
								49.18	463	49.18	265	49.18	25				64.5272	-2.46909
								49.2	464	49.2	267	49.2	32				64.5439	-2.46908
								49.22	473	49.22	267	49.22	25				64.5688	-2.46904
								49.24	489	49.24	264	49.24	39				64.5934	-2.46897
								49.26	496	49.26	256	49.26	42				64.6105	-2.46895
								49.28	496	49.28	248	49.28	36				64.6274	-2.46893
								49.3	497	49.3	258	49.3	30				64.6446	-2.46892
								49.32	496	49.32	266	49.32	21				64.669	-2.46891
								49.34	497	49.34	268	49.34	25				64.6945	-2.46893
								49.36	497	49.36	268	49.36	16				64.7103	-2.46887
								49.38	502	49.38	266	49.38	1				64.7275	-2.4688
								49.4	496	49.4	257	49.4	13				64.7524	-2.4687
								49.42	494	49.42	250	49.42	13				64.7777	-2.46864
								49.44	490	49.44	246	49.44	12				64.7941	-2.46857
								49.46	467	49.46	255	49.46	10				64.8109	-2.4685
								49.48	452	49.48	261	49.48	6				64.8354	-2.46848
								49.5	448	49.5	265	49.5	1				64.8606	-2.46846
								49.52	456	49.52	265	49.52	8				64.8774	-2.4684
								49.54	460	49.54	265	49.54	13				64.8942	-2.46832
								49.56	467	49.56	259	49.56	21				64.9109	-2.46825
								49.58	476	49.58	259	49.58	23				64.9358	-2.46822
								49.6	479	49.6	257	49.6	19				64.9606	-2.46819
								49.62	474	49.62	260	49.62	19				64.9776	-2.46819
								49.64	472	49.64	261	49.64	16				64.9937	-2.46817
								49.66	467	49.66	260	49.66	8				65.0191	-2.4681
								49.68	463	49.68	259	49.68	14				65.0444	-2.46803
								49.7	454	49.7	264	49.7	17				65.061	-2.46802
								49.72	458	49.72	266	49.72	14				65.0774	-2.468
								49.74	468	49.74	275	49.74	25				65.1024	-2.468
								49.76	485	49.76	277	49.76	40				65.1272	-2.46798
								49.78	501	49.78	280	49.78	51				65.1439	-2.46795
								49.8	511	49.8	280	49.8	58				65.1608	-2.46793
								49.82	515	49.82	269	49.82	59				65.1771	-2.46792
								49.84	508	49.84	267	49.84	53				65.2021	-2.46784
								49.86	493	49.86	261	49.86	40				65.2278	-2.46782
								49.88	479	49.88	252	49.88	19				65.2436	-2.46787
								49.9	479	49.9	248	49.9	12				65.2606	-2.46787
								49.92	477	49.92	248	49.92	10				65.2858	-2.46792
[truncated: 16,801 more rows]

## Sheet: Figure 3
Figure 3a											Figure 3b											Figure 3c	Mass activity			Figure 3d											Figure 3e											Figure 3f
	Ag0.19Ru1Ir0.48		Ag0.06Ru1Ir0.47		Ru1Ir0.49		RuO2		IrO2			Ag0.19Ru1Ir0.48		Ag0.06Ru1Ir0.47		Ru1Ir0.49		RuO2		IrO2			Mean	Standard Deviation			Ag0.19Ru1Ir0.48		Ag0.06Ru1Ir0.47		Ru1Ir0.49		RuO2		IrO2			Ag0.19Ru1Ir0.48		Ag0.06Ru1Ir0.47		Ru1Ir0.49		RuO2		IrO2		Ag0.19Ru1Ir0.48-O1s 2h
E(vs.RHE,95%iR)/V	j/mA cm-2	E(vs.RHE,95%iR)/V	j/mA cm-2	E(vs.RHE,95%iR)/V	j/mA cm-2	E(vs.RHE,95%iR)/V	j/mA cm-2	E(vs.RHE,95%iR)/V	j/mA cm-2		E(vs.RHE,95%iR)/V	j/mA cm-2	E(vs.RHE,95%iR)/V	j/mA cm-2	E(vs.RHE,95%iR)/V	j/mA cm-2	E(vs.RHE,95%iR)/V	j/mA cm-2	E(vs.RHE,95%iR)/V	j/mA cm-2		Catalysts	Mass activity/A g-1			log (j/mA cm-2)	E (vs.RHE,95%iR)/V	log (j/mA cm-2)	E (vs.RHE,95%iR)/V	log (j/mA cm-2)	E (vs.RHE,95%iR)/V	log (j/mA cm-2)	E (vs.RHE,95%iR)/V	log (j/mA cm-2)	E (vs.RHE,95%iR)/V		Z'/Ω	’-Z''/Ω	Z'/Ω	-Z''/Ω	Z'/Ω	-Z''/Ω	Z'/Ω	-Z''/Ω	Z'/Ω	-Z''/Ω		BE_O1s Scan	CPS_O1s Scan
1.1	2.14267	1.1	3.82667	1.1	2.23666	1.1	-0.47143	1.1	0.64033		1.1	2.14267	1.1	3.82667	1.1	2.23666	1.1	-0.47143	1.1	0.64033		Ag0.19Ru1Ir0.48	429.1	6.5		1.23325	1.418	1.05321	1.418	0.716	1.422	0.5133	1.424	0.16593	1.422		6.2896	-0.1192	6.9535	-0.16765	6.5046	-0.18579	6.9347	-0.29089	6.9873	-0.23394		Binding Energy/eV	Intensity/arb.unit
1.108	2.047	1.106	3.64001	1.11	2.19333	1.106	-0.5161	1.11	0.64233		1.108	2.047	1.106	3.64001	1.11	2.19333	1.106	-0.5161	1.11	0.64233		Ag0.06Ru1Ir0.47	260.2	2.2		1.33291	1.424	1.15534	1.424	0.78675	1.428	0.62779	1.43	0.19098	1.428		6.2899	-0.115	6.9559	-0.16492	6.5222	-0.19373	6.9682	-0.29535	7.0011	-0.26083		545.016	42825.1
1.114	2.50434	1.112	3.49001	1.116	2.16333	1.112	-0.55044	1.116	0.65766		1.114	2.50434	1.112	3.49001	1.116	2.16333	1.112	-0.55044	1.116	0.65766		Ru1Ir0.49	79.2	4.6		1.41803	1.43	1.26364	1.43	0.86825	1.434	0.72573	1.436	0.21949	1.434		6.2846	-0.11514	6.9518	-0.16865	6.5407	-0.20813	6.9995	-0.30885	7.0408	-0.2882		544.916	42499.5
1.12	2.363	1.118	3.36001	1.122	2.135	1.118	-0.56045	1.122	0.66133		1.12	2.363	1.118	3.36001	1.122	2.135	1.118	-0.56045	1.122	0.66133		com-RuO2	22.4	2.1		1.55871	1.436	1.37211	1.436	0.95681	1.44	0.8281	1.442	0.24436	1.44		6.3125	-0.12056	6.976	-0.17776	6.5709	-0.22776	7.0318	-0.3294	7.0812	-0.32396		544.816	42688.1
1.126	2.52801	1.124	3.25034	1.128	2.11033	1.124	-0.55744	1.128	0.64766		1.126	2.52801	1.124	3.25034	1.128	2.11033	1.124	-0.55744	1.128	0.64766		com-IrO2	4.63	0.05		1.65257	1.442	1.48178	1.442	1.04831	1.446	0.91742	1.448	0.28675	1.446		6.3165	-0.12977	7.0147	-0.19106	6.6044	-0.25301	7.0847	-0.35908	7.1277	-0.36689		544.716	42820.4
1.132	2.43234	1.13	3.16767	1.134	2.09233	1.13	-0.57345	1.134	0.62366		1.132	2.43234	1.13	3.16767	1.134	2.09233	1.13	-0.57345	1.134	0.62366						1.75588	1.448	1.58734	1.448	1.13998	1.452	1.00968	1.454	0.32159	1.452		6.3424	-0.1425	7.0396	-0.20677	6.643	-0.2841	7.1402	-0.39563	7.1882	-0.41576		544.616	42402
1.138	2.48234	1.136	3.09601	1.14	2.087	1.136	-0.56011	1.14	0.65366		1.138	2.48234	1.136	3.09601	1.14	2.087	1.136	-0.56011	1.14	0.65366						1.8308	1.454	1.69049	1.454	1.2284	1.458	1.0914	1.46	0.36185	1.458		6.3549	-0.15746	7.0897	-0.22798	6.7354	-0.36353	7.2084	-0.43783	7.3175	-0.55402		544.516	42787.4
1.144	2.415	1.142	3.03034	1.146	2.076	1.142	-0.54278	1.146	0.65399		1.144	2.415	1.142	3.03034	1.146	2.076	1.142	-0.54278	1.146	0.65399						1.93885	1.46	1.78864	1.46	1.31436	1.464	1.16533	1.466	0.40846	1.464		6.3882	-0.17473	7.0987	-0.25276	6.7914	-0.41195	7.2876	-0.48433	7.378	-0.6522		544.416	42429.7
1.15	2.415	1.148	2.98001	1.152	2.068	1.148	-0.54044	1.152	0.65066		1.15	2.415	1.148	2.98001	1.152	2.068	1.148	-0.54044	1.152	0.65066						2.0353	1.466	1.88404	1.466	1.39492	1.47	1.24055	1.472	0.46612	1.47		6.4181	-0.19343	7.1034	-0.27988	6.8562	-0.46627	7.3663	-0.53533	7.4741	-0.75505		544.316	42487.5
1.156	2.63767	1.154	2.93567	1.158	2.07133	1.154	-0.52577	1.158	0.65499		1.156	2.63767	1.154	2.93567	1.158	2.07133	1.154	-0.52577	1.158	0.65499						2.14124	1.472	1.97359	1.472	1.46943	1.476	1.30572	1.478	0.51005	1.476		6.4513	-0.21321	7.1678	-0.30933	6.9373	-0.52638	7.4608	-0.58824	7.5497	-0.89913		544.216	42500
1.162	2.499	1.16	2.90434	1.164	2.06733	1.16	-0.50043	1.164	0.65366		1.162	2.499	1.16	2.90434	1.164	2.06733	1.16	-0.50043	1.164	0.65366						2.28466	1.478	2.05703	1.478	1.53991	1.482	1.36813	1.484	0.57015	1.482		6.4974	-0.23312	7.1925	-0.34041	7.0197	-0.59432	7.5654	-0.64273	7.664	-1.0606		544.116	41652.7
1.168	2.69134	1.166	2.87267	1.17	2.06533	1.166	-0.47509	1.17	0.68433		1.168	2.69134	1.166	2.87267	1.17	2.06533	1.166	-0.47509	1.17	0.68433										1.60566	1.488	1.4273	1.49	0.62531	1.488		6.5457	-0.25246	7.2684	-0.37317	7.1078	-0.67075	7.6756	-0.69953	7.826	-1.2563		544.016	42315.4
1.174	2.495	1.172	2.85667	1.176	2.07766	1.172	-0.45609	1.176	0.66766		1.174	2.495	1.172	2.85667	1.176	2.07766	1.172	-0.45609	1.176	0.66766										1.66683	1.494	1.48215	1.496	0.68063	1.494		6.5906	-0.27022	7.3172	-0.40654	7.2186	-0.75766	7.8033	-0.75768	7.9387	-1.51		543.916	42287.4
1.18	2.74667	1.178	2.83567	1.182	2.06933	1.178	-0.45342	1.182	0.67533		1.18	2.74667	1.178	2.83567	1.182	2.06933	1.178	-0.45342	1.182	0.67533										1.72318	1.5	1.5358	1.502	0.7422	1.5		6.6458	-0.28757	7.3795	-0.44189	7.3294	-0.85811	7.9376	-0.81841	8.0749	-1.8152		543.816	42202.9
1.186	2.58534	1.184	2.82001	1.188	2.072	1.184	-0.42275	1.188	0.68099		1.186	2.58534	1.184	2.82001	1.188	2.072	1.184	-0.42275	1.188	0.68099														0.80163	1.506		6.6984	-0.30356	7.4411	-0.48284	7.4538	-0.97553	8.0748	-0.88354	8.2887	-2.1842		543.716	41971.5
1.192	2.57667	1.19	2.80734	1.194	2.091	1.19	-0.40075	1.194	0.70799		1.192	2.57667	1.19	2.80734	1.194	2.091	1.19	-0.40075	1.194	0.70799														0.8543	1.512		6.7488	-0.31868	7.5211	-0.52186	7.5865	-1.1182	8.2186	-0.96161	8.4684	-2.6669		543.616	42106.3
1.198	2.75167	1.196	2.80667	1.2	2.09066	1.196	-0.38974	1.2	0.70199		1.198	2.75167	1.196	2.80667	1.2	2.09066	1.196	-0.38974	1.2	0.70199														0.90579	1.518		6.8102	-0.33368	7.6118	-0.56635	7.7311	-1.2879	8.3707	-1.0452	8.6809	-3.2685		543.516	42247.6
1.204	2.99334	1.202	2.79367	1.206	2.104	1.202	-0.37041	1.206	0.72033		1.204	2.99334	1.202	2.79367	1.206	2.104	1.202	-0.37041	1.206	0.72033																	6.8638	-0.35399	7.7006	-0.62128	7.896	-1.5002	8.5207	-1.1532	8.96	-4.0264		543.416	42113.3
1.21	2.83001	1.208	2.79201	1.212	2.126	1.208	-0.34507	1.212	0.74466		1.21	2.83001	1.208	2.79201	1.212	2.126	1.208	-0.34507	1.212	0.74466																	6.9568	-0.40204	7.7574	-0.67877	8.0641	-1.762	8.6911	-1.273	9.3062	-5.0119		543.316	41801.2
1.216	2.93834	1.214	2.78767	1.218	2.13166	1.214	-0.32973	1.218	0.76899		1.216	2.93834	1.214	2.78767	1.218	2.13166	1.214	-0.32973	1.218	0.76899																	7.0251	-0.44995	7.8739	-0.77024	8.2499	-2.0909	8.8633	-1.4172	9.7017	-6.2634		543.216	41833
1.222	2.83534	1.22	2.79834	1.224	2.128	1.22	-0.30506	1.224	0.77499		1.222	2.83534	1.22	2.79834	1.224	2.128	1.22	-0.30506	1.224	0.77499																	7.0654	-0.49545	7.9841	-0.85408	8.4869	-2.4952	9.0508	-1.6083	10.159	-7.8398		543.116	41821.7
1.228	2.95801	1.226	2.79734	1.23	2.14633	1.226	-0.29273	1.23	0.78066		1.228	2.95801	1.226	2.79734	1.23	2.14633	1.226	-0.29273	1.23	0.78066																	7.1398	-0.58998	8.1044	-0.97276	8.7404	-3.0064	9.2323	-1.8575	10.826	-9.8263		543.016	41591.9
1.234	2.88101	1.232	2.80067	1.236	2.16133	1.232	-0.27039	1.236	0.78933		1.234	2.88101	1.232	2.80067	1.236	2.16133	1.232	-0.27039	1.236	0.78933																	7.6729	-1.0796	8.2243	-1.117	9.1009	-3.6574	9.4357	-2.1705	11.725	-12.457		542.916	42086.6
1.24	3.08601	1.238	2.80967	1.242	2.18333	1.238	-0.29206	1.242	0.79399		1.24	3.08601	1.238	2.80967	1.242	2.18333	1.238	-0.29206	1.242	0.79399																	8.1751	-1.2876	8.3939	-1.2807	9.433	-4.4661	9.6745	-2.5668	12.874	-15.459		542.816	42101.1
1.246	3.09367	1.244	2.81401	1.248	2.18766	1.244	-0.27072	1.248	0.82133		1.246	3.09367	1.244	2.81401	1.248	2.18766	1.244	-0.27072	1.248	0.82133																	8.541	-1.3959	8.5731	-1.5041	9.8752	-5.4391	9.8964	-3.0737	14.805	-19.325		542.716	41586.6
1.252	3.17267	1.25	2.82134	1.254	2.22533	1.25	-0.23605	1.254	0.83866		1.252	3.17267	1.25	2.82134	1.254	2.22533	1.25	-0.23605	1.254	0.83866																	8.8075	-1.4418	8.853	-1.7635	10.433	-6.7534	10.166	-3.7479	16.446	-24.244		542.616	41566.1
1.258	2.99201	1.256	2.83501	1.26	2.23666	1.256	-0.21604	1.26	0.83866		1.258	2.99201	1.256	2.83501	1.26	2.23666	1.256	-0.21604	1.26	0.83866																	9.1913	-1.3684	9.1028	-2.019	11.186	-8.3794	10.519	-4.5234	19.896	-30.342		542.516	41687.2
1.264	3.07034	1.262	2.85134	1.266	2.25966	1.262	-0.18904	1.266	0.85732		1.264	3.07034	1.262	2.85134	1.266	2.25966	1.262	-0.18904	1.266	0.85732																	9.4789	-1.2558	9.5278	-2.3031	12.406	-10.352	10.871	-5.6701	24.137	-37.106		542.416	41825.7
1.27	3.52667	1.268	2.86801	1.272	2.278	1.268	-0.1657	1.272	0.86099		1.27	3.52667	1.268	2.86801	1.272	2.278	1.268	-0.1657	1.272	0.86099																	9.7615	-1.1103	10.051	-2.6134	13.972	-12.798	11.469	-7.096	28.711	-45.612		542.316	41508.1
1.276	3.57667	1.274	2.88867	1.278	2.31266	1.274	-0.12869	1.278	0.86866		1.276	3.57667	1.274	2.88867	1.278	2.31266	1.274	-0.12869	1.278	0.86866																	9.9677	-0.93233	10.612	-2.8242	16.213	-15.301	12.183	-8.8132	34.183	-55.379		542.216	42268.7
1.282	3.64667	1.28	2.90434	1.284	2.33466	1.28	-0.10769	1.284	0.88199		1.282	3.64667	1.28	2.90434	1.284	2.33466	1.28	-0.10769	1.284	0.88199																	10.108	-0.79479	11.305	-2.9646	18.851	-18.063	13.157	-11.013	42.891	-66.151		542.116	41882.8
1.288	3.84334	1.286	2.93134	1.29	2.37366	1.286	-0.10135	1.29	0.92566		1.288	3.84334	1.286	2.93134	1.29	2.37366	1.286	-0.10135	1.29	0.92566																	10.216	-0.61549	12.05	-2.9474	23.068	-21.619	14.361	-13.793	53.589	-78.079		542.016	41699.7
1.294	4.12334	1.292	2.95067	1.296	2.39966	1.292	-0.05868	1.296	0.91866		1.294	4.12334	1.292	2.95067	1.296	2.39966	1.292	-0.05868	1.296	0.91866																	10.292	-0.49352	12.737	-2.829	28.383	-24.687	16.517	-17.438	69.17	-89.506		541.916	42040.1
1.3	4.32334	1.298	2.98367	1.302	2.42166	1.298	-0.02901	1.302	0.94132		1.3	4.32334	1.298	2.98367	1.302	2.42166	1.298	-0.02901	1.302	0.94132																	10.336	-0.4111	13.362	-2.5875	33.704	-26.51	19.175	-21.318	92.534	-102.28		541.816	41604.1
1.306	4.33334	1.304	3.01934	1.308	2.45133	1.304	-0.01967	1.308	0.92899		1.306	4.33334	1.304	3.01934	1.308	2.45133	1.304	-0.01967	1.308	0.92899																	10.391	-0.32277	13.856	-2.2687	40.541	-27.977	23.184	-26.501	123.86	-114.83		541.716	41577.1
1.312	4.45668	1.31	3.04167	1.314	2.47633	1.31	0.04968	1.314	0.90399		1.312	4.45668	1.31	3.04167	1.314	2.47633	1.31	0.04968	1.314	0.90399																	10.411	-0.24489	14.245	-1.9114	48.674	-28.038	27.86	-31.289	150.54	-120.09		541.616	41185.5
1.318	4.23668	1.316	3.09101	1.32	2.52	1.316	0.09369	1.32	0.96566		1.318	4.23668	1.316	3.09101	1.32	2.52	1.316	0.09369	1.32	0.96566																	10.466	-0.18156	14.541	-1.6099	55.629	-26.594	35.414	-36.847	178.09	-122		541.516	41027.2
1.324	3.40667	1.322	3.12601	1.326	2.56066	1.322	0.10402	1.326	0.97399		1.324	3.40667	1.322	3.12601	1.326	2.56066	1.322	0.10402	1.326	0.97399																			14.74	-1.3072	60.073	-24.548	43.388	-41.635	205.67	-120.85		541.416	41304.3
1.33	4.09667	1.328	3.16567	1.332	2.60233	1.328	0.12436	1.332	1.02932		1.33	4.09667	1.328	3.16567	1.332	2.60233	1.328	0.12436	1.332	1.02932																			14.891	-1.0299	64.293	-22.065	53.942	-45.684	225.13	-114.48		541.316	41516.6
1.336	3.44334	1.334	3.22301	1.338	2.61466	1.334	0.17537	1.338	0.98866		1.336	3.44334	1.334	3.22301	1.338	2.61466	1.334	0.17537	1.338	0.98866																			15.006	-0.86347	69.566	-18.984	66.826	-46.7				541.216	41637.7
1.342	5.10001	1.34	3.27634	1.344	2.661	1.34	0.20204	1.344	1.00199		1.342	5.10001	1.34	3.27634	1.344	2.661	1.34	0.20204	1.344	1.00199																			15.132	-0.69487	--	--	77.419	-46.397				541.116	41237.2
1.348	4.79668	1.346	3.35334	1.35	2.718	1.346	0.25839	1.35	1.02199		1.348	4.79668	1.346	3.35334	1.35	2.718	1.346	0.25839	1.35	1.02199																			15.18	-0.59681	--	--	87.201	-44.738				541.016	41060.9
1.354	5.33334	1.352	3.43667	1.356	2.779	1.352	0.32573	1.356	1.03766		1.354	5.33334	1.352	3.43667	1.356	2.779	1.352	0.32573	1.356	1.03766																			15.186	-0.4854	--	--	97.556	-40.27				540.916	41417.6
1.36	5.65001	1.358	3.53667	1.362	2.844	1.358	0.37207	1.362	1.07132		1.36	5.65001	1.358	3.53667	1.362	2.844	1.358	0.37207	1.362	1.07132																					--	--	106.01	-33.593				540.816	41404.1
1.366	6.50001	1.364	3.66334	1.368	2.89266	1.364	0.45342	1.368	1.07366		1.366	6.50001	1.364	3.66334	1.368	2.89266	1.364	0.45342	1.368	1.07366																												540.716	41694.7
1.372	7.20001	1.37	3.83667	1.374	2.97033	1.37	0.57045	1.374	1.11232		1.372	7.20001	1.37	3.83667	1.374	2.97033	1.37	0.57045	1.374	1.11232																												540.616	41464.8
1.378	8.27335	1.376	4.07001	1.38	3.06866	1.376	0.65146	1.38	1.12499		1.378	8.27335	1.376	4.07001	1.38	3.06866	1.376	0.65146	1.38	1.12499																												540.516	41513.9
1.384	9.36669	1.382	4.40001	1.386	3.15633	1.382	0.81683	1.386	1.11266		1.384	9.36669	1.382	4.40001	1.386	3.15633	1.382	0.81683	1.386	1.11266																												540.416	41234
1.39	11.81	1.388	4.86334	1.392	3.27366	1.388	0.95786	1.392	1.12199		1.39	11.81	1.388	4.86334	1.392	3.27366	1.388	0.95786	1.392	1.12199																												540.316	41527.9
1.396	13.96	1.394	5.49334	1.398	3.44666	1.394	1.10089	1.398	1.13899		1.396	13.96	1.394	5.49334	1.398	3.44666	1.394	1.10089	1.398	1.13899																												540.216	41615.4
1.402	17.11	1.4	6.36001	1.404	3.69666	1.4	1.3466	1.404	1.24732		1.402	17.11	1.4	6.36001	1.404	3.69666	1.4	1.3466	1.404	1.24732																												540.116	41437.3
1.408	21.5234	1.406	7.52002	1.41	4.03	1.406	1.677	1.41	1.27765				1.406	7.52002	1.41	4.03	1.406	1.677	1.41	1.27765																												540.016	41367
1.414	26.1834	1.412	9.09335	1.416	4.5	1.412	2.07375	1.416	1.33965				1.412	9.09335	1.416	4.5	1.412	2.07375	1.416	1.33965																												539.916	41395.6
1.42	36.2001	1.418	11.3034	1.422	5.19999	1.418	2.59385	1.422	1.46532				1.418	11.3034	1.422	5.19999	1.418	2.59385	1.422	1.46532																												539.816	40685
1.426	44.9334	1.424	14.3	1.428	6.11999	1.424	3.26065	1.428	1.55232				1.424	14.3	1.428	6.11999	1.424	3.26065	1.428	1.55232																												539.716	40900.1
1.432	57.0001	1.43	18.35	1.434	7.38333	1.43	4.24418	1.434	1.65765				1.43	18.35	1.434	7.38333	1.43	4.24418	1.434	1.65765																												539.616	41328.8
1.438	67.7335	1.436	23.5567	1.44	9.05332	1.436	5.31773	1.44	1.75532						1.44	9.05332	1.436	5.31773	1.44	1.75532																												539.516	41562.1
1.444	86.8668	1.442	30.3234	1.446	11.1767	1.442	6.73135	1.446	1.93531						1.446	11.1767	1.442	6.73135	1.446	1.93531																												539.416	41332
1.45	108.467	1.448	38.6667	1.452	13.8033	1.448	8.26832	1.452	2.09698						1.452	13.8033	1.448	8.26832	1.452	2.09698																												539.316	41096.2
1.456	138.434	1.454	49.0334	1.458	16.92	1.454	10.2254	1.458	2.30064						1.458	16.92	1.454	10.2254	1.458	2.30064																												539.216	41329
1.462	192.6	1.46	61.4668	1.464	20.6233	1.46	12.3425	1.464	2.56131								1.46	12.3425	1.464	2.56131																												539.116	41504.4
1.468	296.534	1.466	76.5668	1.47	24.8266	1.466	14.6329	1.47	2.92497								1.466	14.6329	1.47	2.92497																												539.016	41058.2
1.474	330.234	1.472	94.1002	1.476	29.4733	1.472	17.4002	1.476	3.2363								1.472	17.4002	1.476	3.2363																												538.916	41349
1.48	335.667	1.478	114.034	1.482	34.6666	1.478	20.2174	1.482	3.71663										1.482	3.71663																												538.816	41136.7
1.486	335.667	1.484	136.834	1.488	40.3333	1.484	23.3413	1.488	4.21996										1.488	4.21996																												538.716	41231.2
1.492	335.667	1.49	162.8	1.494	46.4333	1.49	26.7487	1.494	4.79329										1.494	4.79329																												538.616	41187.2
1.498	335.667	1.496	193.867	1.5	52.8666	1.496	30.3494	1.5	5.52328										1.5	5.52328																												538.516	41210
1.504	335.667	1.502	230.8	1.506	59.8666	1.502	34.3402	1.506	6.33327										1.506	6.33327																												538.416	41089.2
1.51	335.667	1.508	271.267	1.512	67.0333	1.508	38.241	1.512	7.14993										1.512	7.14993																												538.316	41095.2
1.516	335.667	1.514	321.467	1.518	74.6999	1.514	42.7419	1.518	8.04992										1.518	8.04992																												538.216	41189.5
1.522	335.667	1.52	335.667	1.524	82.6666	1.52	47.6429	1.524	8.95658										1.524	8.95658																												538.116	41340.3
1.528	335.667	1.526	335.667	1.53	90.8666	1.526	52.3105	1.53	9.89323										1.53	9.89323																												538.016	41191
1.534	335.667	1.532	335.667	1.536	99.2999	1.532	57.7782	1.536	10.8832										1.536	10.8832																												537.916	40894.6
1.54	335.667	1.538	335.667	1.542	108.233	1.538	63.0793	1.542	11.8232										1.542	11.8232																												537.816	40966.6
1.546	335.667	1.544	335.667	1.548	117.4	1.544	69.3139	1.548	12.7532										1.548	12.7532																												537.716	41050.9
1.552	335.667	1.55	335.667	1.554	126.567	1.55	75.5818	1.554	13.6899										1.554	13.6899																												537.616	40852.1
1.558	335.667	1.556	335.667	1.56	136.167	1.556	81.5496	1.56	14.6799										1.56	14.6799																												537.516	41176
1.564	335.667	1.562	335.667	1.566	146.5	1.562	89.1512	1.566	15.6232										1.566	15.6232																												537.416	41382.3
1.57	335.667	1.568	335.667	1.572	156.6	1.568	95.6858	1.572	16.6832										1.572	16.6832																												537.316	41055.4
1.576	335.667	1.574	335.667	1.578	168.2	1.574	102.987	1.578	17.9631										1.578	17.9631																												537.216	40591
1.582	335.667	1.58	335.667	1.584	178.866	1.58	111.122	1.584	19.5165										1.584	19.5165																												537.116	40868.8
1.588	335.667	1.586	335.667	1.59	189.633	1.586	118.724	1.59	21.0465										1.59	21.0465																												537.016	41043.9
1.594	335.667	1.592	335.667	1.596	201.633	1.592	127.592	1.596	22.9264										1.596	22.9264																												536.916	40594
		1.598	335.667			1.598	137.361	1.602	24.9164										1.602	24.9164																												536.816	41128.7
		1.604	335.667			1.604	145.162	1.608	27.1564										1.608	27.1564																												536.716	41159.2
		1.61	335.667			1.61	153.431	1.614	29.5097										1.614	29.5097																												536.616	41159.2
						1.616	162.466	1.62	32.063										1.62	32.063																												536.516	41367
																																																536.416	41348
																																																536.316	41057.9
																																																536.216	41126.7
																																																536.116	41296.8
																																																536.016	41516.6
																																																535.916	41364.8
																																																535.816	41242.5
																																																535.716	40930.6
																																																535.616	40903.9
																																																535.516	40851.6
																																																535.416	41194
																																																535.316	41492.3
																																																535.216	41114.7
																																																535.116	41420.3
																																																535.016	41819.2
																																																534.916	41759
																																																534.816	41793
																																																534.716	41945.8
																																																534.616	42051.3
																																																534.516	42538
																																																534.416	43036.2
																																																534.316	43177.8
																																																534.216	44170.9
																																																534.116	44664.4
																																																534.016	44907.2
																																																533.916	45687.8
																																																533.816	46327.5
																																																533.716	47430.5
																																																533.616	48176.3
																																																533.516	49691.1
																																																533.416	51053.2
																																																533.316	51727.7
																																																533.216	53408.1
																																																533.116	54941.2
																																																533.016	56420.1
																																																532.916	58287.3
																																																532.816	60508.2
																																																532.716	62261.2
																																																532.616	63293.6
																																																532.516	64851.2
																																																532.416	65658
																																																532.316	66577.9
																																																532.216	66494.1
																																																532.116	66311.5
																																																532.016	65312.4
																																																531.916	64119.1
																																																531.816	63270.8
																																																531.716	62046.6
																																																531.616	60964.4
																																																531.516	59779.7
																																																531.416	58533.7
																																																531.316	57185.4
																																																531.216	55853.6
																																																531.116	54087.6
																																																531.016	52742.6
																																																530.916	51560.9
																																																530.816	50628.8
																																																530.716	49179.4
																																																530.616	48043.2
																																																530.516	47018.3
																																																530.416	45862.1
																																																530.316	44958
																																																530.216	44014.1
																																																530.116	43752.5
																																																530.016	43430.4
																																																529.916	42693.3
																																																529.816	42151.1
																																																529.716	42215.9
																																																529.616	41934.8
																																																529.516	41475.6
																																																529.416	40835.1
																																																529.316	41131.2
																																																529.216	41184
																																																529.116	40924.9
																																																529.016	40698.8
																																																528.916	40677.3
																																																528.816	40303.6
																																																528.716	40314.4
																																																528.616	39915.2
																																																528.516	40084.8
																																																528.416	40247.3
																																																528.316	40786.8
																																																528.216	40800.6
																																																528.116	40206.3
																																																528.016	40440.4
																																																527.916	40236.6
																																																527.816	39931
																																																527.716	39825.9
																																																527.616	39999
																																																527.516	40331.4
																																																527.416	40462.2
																																																527.316	40352.4
																																																527.216	40321.6
																																																527.116	39840.4
																																																527.016	39884.7
																																																526.916	39824.4
																																																526.816	40400.4
																																																526.716	40311.4
																																																526.616	40067.5
																																																526.516	40226.8
																																																526.416	40616.2
																																																526.316	40534.2
																																																526.216	40450.7
																																																526.116	40290.9
																																																526.016	40011.8
																																																525.916	40107
																																																525.816	39966
																																																525.716	39953.7
																																																525.616	39988
																																																525.516	40064.3
																																																525.416	40344.4
																																																525.316	40323.1
																																																525.216	40085.5
																																																525.116	40312.6
																																																525.016	39876
[truncated: 56 more columns]

## Sheet: Figure 4
Figure 4a											Figure 4b													Figure 4c					Figure 4d					Figure 4e					Figure 4f					Figure 4g					Figure 4h
Ag0.19Ru1Ir0.48-200 mA cm-2 1000 h						Inset						Ag0.19RuIr		Ag0.06RuIr		RuIr		RuO2		IrO2		AgRu		RuO2	undissolved	on CE	in electrolyte		IrO2	undissolved	on CE	in electrolyte		Ag0.2Ru1	undissolved	on CE	in electrolyte		Ru1Ir0.49	undissolved	on CE	in electrolyte		Ag0.06Ru1Ir0.47	undissolved	on CE	in electrolyte		Ag0.19Ru1Ir0.48
Time / h	E / V vs. RHE						undissolved	on CE	in electrolyte		Time/h	j/mAcm-2	Time/h	j/mAcm-2	Time/h	j/mAcm-2	Time/h	j/mAcm-2	Time/h	j/mAcm-2	Time/h	j/mAcm-2			Percentage/%					Percentage/%					Percentage/%					Percentage/%					Percentage/%
0.00114	1.731						Percentage/%				0.000449248	214.066	0.0004448	130.78	2.78e-05	90.64	0.0001112	80.28	0.0001112	35	2.78e-05	197.798		Ru	23.5	1.8	74.7		Ir	55.2	3.7	41.1		Ru	48.42	0.68	50.9		Ru	22.1	2.7	75.2		Ru	48.5	1.9	49.6		Ru
0.00228	1.735					Ru	95.02	1.28	3.7		0.000898496	214.066	0.0008896	123.084	5.56e-05	89.8	0.0002224	78.68	0.0002224	34.04	5.56e-05	175.478												Ag	44.975	0.625	54.4		Ir	24.6	1.9	73.5		Ir	52.35	1.45	46.2		Ir
0.00342	1.736					Ir	96	1.4	2.6		0.00135	214.066	0.00133	119.756	8.34e-05	89.16	0.0003336	77.56	0.0003336	33.4	8.34e-05	163.325																						Ag	45.9	2.4	51.7		Ag
0.00455	1.738										0.0018	214.066	0.00178	118.248	0.0001112	88.76	0.0004448	77.04	0.0004448	32.8	0.0001112	156.701
0.00569	1.739										0.00225	214.066	0.00222	116.844	0.000139	88.24	0.000556	76.4	0.000556	32.4	0.000139	153.274
0.00683	1.739										0.0027	214.066	0.00267	116.844	0.0001668	87.84	0.0006672	75.8	0.0006672	32	0.0001668	151.171
0.00797	1.741										0.00314	214.066	0.00311	115.544	0.0001946	87.68	0.0007784	75.36	0.0007784	31.64	0.0001946	149.645
0.00911	1.741										0.00359	214.066	0.00356	115.544	0.0002224	87.24	0.0008896	74.96	0.0008896	31.4	0.0002224	148.234
0.01025	1.742										0.00404	214.066	0.004	114.868	0.0002502	86.92	0.001	74.64	0.001	31.04	0.0002502	147.168
0.01139	1.743										0.00449	213.919	0.00445	114.452	0.000278	86.84	0.00111	74.4	0.00111	30.72	0.000278	146.074
0.01253	1.742										0.00494	214.066	0.00489	113.88	0.0003058	86.28	0.00122	74.2	0.00122	30.56	0.0003058	145.181
0.01366	1.743										0.00539	214.066	0.00534	113.516	0.0003336	85.96	0.00133	73.8	0.00133	30.28	0.0003336	144.317
0.0148	1.744										0.00584	214.066	0.00578	113.724	0.0003614	86	0.00145	73.52	0.00145	30.12	0.0003614	143.539
0.01594	1.745										0.00629	214.066	0.00623	112.944	0.0003892	85.68	0.00156	73.24	0.00156	30	0.0003892	142.762
0.01708	1.746										0.00674	214.066	0.00667	113.048	0.000417	85.52	0.00167	72.96	0.00167	29.68	0.000417	142.099
0.01822	1.746										0.00719	214.066	0.00712	112.58	0.0004448	85.2	0.00178	72.84	0.00178	29.48	0.0004448	141.408
0.01936	1.746										0.00764	214.066	0.00756	112.58	0.0004726	84.8	0.00189	72.56	0.00189	29.44	0.0004726	140.717
0.0205	1.747										0.00809	214.066	0.00801	112.632	0.0005004	84.64	0.002	72.32	0.002	29.2	0.0005004	139.997
0.02163	1.744										0.00854	214.066	0.00845	113.152	0.0005282	84.52	0.00211	72.04	0.00211	29.04	0.0005282	139.363
0.02277	1.744										0.00898	213.919	0.0089	113.152	0.000556	84.4	0.00222	71.92	0.00222	29	0.000556	138.758
0.02391	1.745										0.00943	214.066	0.00934	112.372	0.0005838	84	0.00234	71.76	0.00234	28.8	0.0005838	138.096
0.02505	1.745										0.00988	214.066	0.00979	111.696	0.0006116	84.04	0.00245	71.52	0.00245	28.64	0.0006116	137.491
0.02619	1.746										0.01033	214.066	0.01023	111.436	0.0006394	83.8	0.00256	71.36	0.00256	28.56	0.0006394	136.829
0.02733	1.746										0.01078	214.066	0.01068	111.384	0.0006672	83.72	0.00267	71.16	0.00267	28.36	0.0006672	136.224
0.02847	1.747										0.01123	214.066	0.01112	110.916	0.000695	83.44	0.00278	71	0.00278	28.32	0.000695	135.59
0.02961	1.748										0.01168	214.066	0.01156	110.968	0.0007228	83.4	0.00289	70.92	0.00289	28.16	0.0007228	134.986
0.03075	1.748										0.01213	214.066	0.01201	110.968	0.0007506	83.24	0.003	70.68	0.003	28	0.0007506	134.41
0.03189	1.748										0.01258	214.066	0.01245	111.28	0.0007784	83.12	0.00311	70.52	0.00311	28	0.0007784	133.718
0.03303	1.748										0.01303	214.066	0.0129	110.604	0.0008062	82.92	0.00322	70.36	0.00322	27.88	0.0008062	133.142
0.03417	1.749										0.01348	214.066	0.01334	110.864	0.000834	82.72	0.00334	70.24	0.00334	27.76	0.000834	132.509
0.03531	1.749										0.01393	214.066	0.01379	110.396	0.0008618	82.68	0.00345	70.12	0.00345	27.68	0.0008618	131.904
0.03645	1.75										0.01438	214.066	0.01423	110.812	0.0008896	82.72	0.00356	69.88	0.00356	27.56	0.0008896	131.328
0.03759	1.75										0.01483	214.066	0.01468	110.812	0.0009174	82.48	0.00367	69.72	0.00367	27.48	0.0009174	130.694
0.03873	1.75										0.01527	214.066	0.01512	111.28	0.0009452	82.28	0.00378	69.68	0.00378	27.4	0.0009452	130.118
0.03987	1.751										0.01572	214.066	0.01557	110.344	0.000973	82.24	0.00389	69.56	0.00389	27.32	0.000973	129.542
0.04101	1.751										0.01617	214.066	0.01601	111.228	0.001	82.16	0.004	69.44	0.004	27.28	0.001	128.938
0.04214	1.751										0.01662	214.066	0.01646	110.136	0.00103	82.08	0.00411	69.2	0.00411	27.16	0.00103	128.39
0.04326	1.752										0.01707	214.066	0.0169	109.2	0.00106	81.92	0.00423	69.08	0.00423	27.04	0.00106	127.728
0.0444	1.753										0.01752	214.066	0.01735	109.356	0.00108	81.92	0.00434	68.92	0.00434	27	0.00108	127.181
0.04554	1.753										0.01797	214.066	0.01779	109.564	0.00111	81.68	0.00445	68.88	0.00445	26.84	0.00111	126.547
0.04668	1.753										0.01842	214.066	0.01824	109.772	0.00114	81.48	0.00456	68.76	0.00456	26.76	0.00114	125.971
0.04782	1.753										0.01887	214.066	0.01868	109.148	0.00117	81.48	0.00467	68.64	0.00467	26.8	0.00117	125.366
0.04896	1.754										0.01932	214.066	0.01913	108.888	0.0012	81.52	0.00478	68.48	0.00478	26.64	0.0012	124.79
0.0501	1.754										0.01977	214.066	0.01957	108.056	0.00122	81.36	0.00489	68.4	0.00489	26.64	0.00122	124.186
0.05124	1.754										0.02022	214.066	0.02002	107.588	0.00125	81.32	0.005	68.36	0.005	26.56	0.00125	123.581
0.05238	1.755										0.02067	214.066	0.02046	108.004	0.00128	81.2	0.00512	68.16	0.00512	26.44	0.00128	123.005
0.05352	1.754										0.02111	214.066	0.02091	107.692	0.00131	81.24	0.00523	68.08	0.00523	26.4	0.00131	122.429
0.05465	1.753										0.02156	214.066	0.02135	107.64	0.00133	81.16	0.00534	67.84	0.00534	26.36	0.00133	121.824
0.05579	1.754										0.02201	214.066	0.0218	107.64	0.00136	80.92	0.00545	67.76	0.00545	26.28	0.00136	121.277
0.05693	1.754										0.02246	214.066	0.02224	108.784	0.00139	80.76	0.00556	67.72	0.00556	26.24	0.00139	120.672
0.05807	1.754										0.02291	214.066	0.02268	108.524	0.00142	80.84	0.00567	67.56	0.00567	26.12	0.00142	120.125
0.05921	1.754										0.02336	214.066	0.02313	108.368	0.00145	80.76	0.00578	67.48	0.00578	26.08	0.00145	119.491
0.06035	1.754										0.02381	214.066	0.02357	110.552	0.00147	80.64	0.00589	67.32	0.00589	26.04	0.00147	118.886
0.06149	1.754										0.02426	214.066	0.02402	110.032	0.0015	80.6	0.006	67.24	0.006	25.92	0.0015	118.253
0.06263	1.754										0.02471	214.066	0.02446	110.188	0.00153	80.44	0.00612	67.16	0.00612	25.88	0.00153	117.648
0.06377	1.752										0.02516	214.066	0.02491	109.46	0.00156	80.32	0.00623	67.16	0.00623	25.92	0.00156	116.986
0.06491	1.753										0.02561	214.066	0.02535	108.056	0.00158	80.24	0.00634	66.92	0.00634	25.76	0.00158	116.381
0.06605	1.754										0.02606	214.066	0.0258	108.004	0.00161	80.32	0.00645	66.88	0.00645	25.72	0.00161	115.776
0.06719	1.753										0.02651	214.066	0.02624	108.368	0.00164	80.12	0.00656	66.88	0.00656	25.72	0.00164	115.142
0.06833	1.752										0.02695	214.066	0.02669	108.212	0.00167	80.16	0.00667	66.72	0.00667	25.68	0.00167	114.538
0.06947	1.752										0.0274	214.066	0.02713	108.056	0.0017	80.04	0.00678	66.64	0.00678	25.56	0.0017	113.875
0.07061	1.752										0.02785	214.066	0.02758	109.044	0.00172	79.92	0.00689	66.56	0.00689	25.56	0.00172	113.242
0.07172	1.752										0.0283	214.066	0.02802	108.68	0.00175	79.84	0.00701	66.4	0.00701	25.44	0.00175	112.579
0.07286	1.752										0.02875	214.066	0.02847	110.708	0.00178	79.84	0.00712	66.36	0.00712	25.48	0.00178	111.917
0.074	1.75										0.0292	214.066	0.02891	109.928	0.00181	79.8	0.00723	66.32	0.00723	25.44	0.00181	111.254
0.07514	1.751										0.02965	214.066	0.02936	109.876	0.00183	79.76	0.00734	66.2	0.00734	25.28	0.00183	110.621
0.07628	1.751										0.0301	214.066	0.0298	108.264	0.00186	79.68	0.00745	66.12	0.00745	25.32	0.00186	109.93
0.07742	1.752										0.03055	214.066	0.03025	107.432	0.00189	79.52	0.00756	65.96	0.00756	25.24	0.00189	109.238
0.07856	1.753										0.031	214.066	0.03069	107.484	0.00192	79.48	0.00767	65.92	0.00767	25.16	0.00192	108.605
0.0797	1.753										0.03145	214.066	0.03114	106.652	0.00195	79.68	0.00778	65.92	0.00778	25.2	0.00195	107.914
0.08084	1.753										0.0319	214.066	0.03158	106.34	0.00197	79.44	0.0079	65.76	0.0079	25.08	0.00197	107.222
0.08198	1.754										0.03235	214.066	0.03203	106.548	0.002	79.24	0.00801	65.6	0.00801	25.08	0.002	106.618
0.08312	1.754										0.0328	214.066	0.03247	107.328	0.00203	79.28	0.00812	65.56	0.00812	25.08	0.00203	105.955
0.08426	1.752										0.03324	214.066	0.03292	107.796	0.00206	79.16	0.00823	65.52	0.00823	24.92	0.00206	105.264
0.0854	1.753										0.03369	214.066	0.03336	107.484	0.00209	79.16	0.00834	65.44	0.00834	24.92	0.00209	104.63
0.08654	1.754										0.03414	214.066	0.0338	107.224	0.00211	79.12	0.00845	65.28	0.00845	24.92	0.00211	103.997
0.08768	1.753										0.03459	214.066	0.03425	107.848	0.00214	79.04	0.00856	65.36	0.00856	24.88	0.00214	103.277
0.08882	1.754										0.03504	214.066	0.03469	107.9	0.00217	79.04	0.00867	65.36	0.00867	24.8	0.00217	102.643
0.08996	1.754										0.03549	214.066	0.03514	107.172	0.0022	78.92	0.00878	65.28	0.00878	24.76	0.0022	101.952
0.0911	1.755										0.03594	214.066	0.03558	107.432	0.00222	78.92	0.0089	65.16	0.0089	24.72	0.00222	101.261
0.09224	1.756										0.03639	214.066	0.03603	107.64	0.00225	79	0.00901	65.12	0.00901	24.72	0.00225	100.57
0.09338	1.754										0.03684	214.066	0.03647	107.38	0.00228	78.72	0.00912	65.04	0.00912	24.72	0.00228	99.8784
0.09452	1.754										0.03729	214.066	0.03692	107.484	0.00231	78.68	0.00923	64.92	0.00923	24.56	0.00231	99.216
0.09566	1.754										0.03774	214.066	0.03736	107.432	0.00234	78.68	0.00934	64.84	0.00934	24.56	0.00234	98.496
0.0968	1.755										0.03819	214.066	0.03781	107.848	0.00236	78.44	0.00945	64.8	0.00945	24.6	0.00236	97.8336
0.09794	1.754										0.03864	214.066	0.03825	106.704	0.00239	78.52	0.00956	64.68	0.00956	24.48	0.00239	97.1136
0.09908	1.755										0.03908	214.066	0.0387	106.808	0.00242	78.48	0.00967	64.6	0.00967	24.48	0.00242	96.4224
0.10019	1.756										0.03953	214.066	0.03914	106.548	0.00245	78.36	0.00979	64.56	0.00979	24.48	0.00245	95.7312
0.10133	1.756										0.03998	214.066	0.03959	107.276	0.00247	78.44	0.0099	64.6	0.0099	24.4	0.00247	95.04
0.10247	1.757										0.04043	214.066	0.04003	108.16	0.0025	78.24	0.01001	64.44	0.01001	24.36	0.0025	94.3488
0.10361	1.758										0.04088	214.066	0.04048	106.964	0.00253	78.28	0.01012	64.44	0.01012	24.4	0.00253	93.6288
0.10475	1.758										0.04133	214.066	0.04092	106.912	0.00256	78.28	0.01023	64.28	0.01023	24.32	0.00256	92.9376
0.10589	1.756										0.04178	214.066	0.04137	106.86	0.00259	78.08	0.01034	64.24	0.01034	24.24	0.00259	92.1888
0.10703	1.757										0.04223	214.066	0.04181	106.132	0.00261	78.04	0.01045	64.2	0.01045	24.28	0.00261	91.4976
0.10817	1.756										0.04268	214.066	0.04226	105.924	0.00264	78.12	0.01056	64.12	0.01056	24.2	0.00264	90.8064
0.10931	1.756										0.04313	214.066	0.0427	106.34	0.00267	77.96	0.01068	64.08	0.01068	24.2	0.00267	90.1152
0.11045	1.756										0.04358	214.066	0.04315	107.12	0.0027	78.04	0.01079	64.08	0.01079	24.2	0.0027	89.3952
0.11159	1.757										0.04403	214.066	0.04359	105.976	0.00272	77.84	0.0109	63.96	0.0109	24.16	0.00272	88.704
0.11273	1.757										0.04448	214.066	0.04404	106.444	0.00275	78	0.01101	63.84	0.01101	24.12	0.00275	87.984
0.11387	1.757										0.04492	214.066	0.04448	106.288	0.00278	77.84	0.01112	63.76	0.01112	24.08	0.00278	87.3504
0.11501	1.757										0.04537	214.066	0.04492	107.068	0.00281	77.8	0.01123	63.8	0.01123	24	0.00281	86.688
0.11615	1.757										0.04582	214.066	0.04537	106.808	0.00284	77.72	0.01134	63.72	0.01134	24.04	0.00284	86.0256
0.11729	1.757										0.04627	214.066	0.04581	105.872	0.00286	77.72	0.01145	63.64	0.01145	23.96	0.00286	85.3344
0.11843	1.757										0.04672	214.066	0.04626	107.016	0.00289	77.48	0.01156	63.6	0.01156	24	0.00289	84.6432
0.11957	1.756										0.04717	214.066	0.0467	106.236	0.00292	77.68	0.01168	63.6	0.01168	23.96	0.00292	83.952
0.12071	1.755										0.04762	214.066	0.04715	106.184	0.00295	77.56	0.01179	63.48	0.01179	23.88	0.00295	83.2032
0.12185	1.754										0.04807	214.066	0.04759	105.82	0.00297	77.52	0.0119	63.52	0.0119	23.88	0.00297	82.4832
0.12299	1.754										0.04852	214.066	0.04804	105.404	0.003	77.4	0.01201	63.4	0.01201	23.88	0.003	81.8208
0.12413	1.755										0.04897	214.066	0.04848	105.092	0.00303	77.44	0.01212	63.36	0.01212	23.8	0.00303	81.1296
0.12527	1.754										0.04942	214.066	0.04893	105.196	0.00306	77.36	0.01223	63.24	0.01223	23.76	0.00306	80.496
0.12641	1.754										0.04987	214.066	0.04937	105.144	0.00309	77.4	0.01234	63.2	0.01234	23.8	0.00309	79.8048
0.12755	1.755										0.05032	214.066	0.04982	104.988	0.00311	77.16	0.01245	63.2	0.01245	23.68	0.00311	79.0848
0.12866	1.755										0.05077	214.066	0.05026	104.676	0.00314	77.2	0.01257	63.2	0.01257	23.76	0.00314	78.4224
0.1298	1.756										0.05121	214.066	0.05071	105.196	0.00317	77.04	0.01268	63.2	0.01268	23.72	0.00317	77.76
0.13094	1.757										0.05166	214.066	0.05115	105.456	0.0032	77.12	0.01279	63.08	0.01279	23.64	0.0032	77.04
0.13208	1.757										0.05211	214.066	0.0516	104.572	0.00322	77.08	0.0129	62.96	0.0129	23.6	0.00322	76.3488
0.13322	1.758										0.05256	214.066	0.05204	104.988	0.00325	77.04	0.01301	62.92	0.01301	23.64	0.00325	75.6864
0.13436	1.759										0.05301	214.066	0.05249	105.144	0.00328	77.08	0.01312	62.8	0.01312	23.56	0.00328	75.024
0.1355	1.758										0.05346	214.066	0.05293	104.988	0.00331	76.88	0.01323	62.8	0.01323	23.56	0.00331	74.3328
0.13664	1.758										0.05391	214.066	0.05338	105.82	0.00334	76.92	0.01334	62.72	0.01334	23.6	0.00334	73.6416
0.13778	1.754										0.05436	214.066	0.05382	104.676	0.00336	77	0.01346	62.68	0.01346	23.48	0.00336	72.9504
0.13892	1.755										0.05481	214.066	0.05427	104.728	0.00339	76.76	0.01357	62.6	0.01357	23.52	0.00339	72.288
0.14006	1.755										0.05526	214.066	0.05471	104.312	0.00342	76.72	0.01368	62.52	0.01368	23.48	0.00342	71.6256
0.1412	1.754										0.05571	214.066	0.05516	104.728	0.00345	76.88	0.01379	62.48	0.01379	23.4	0.00345	70.9344
0.14234	1.755										0.05616	214.066	0.0556	104.208	0.00348	76.72	0.0139	62.44	0.0139	23.4	0.00348	70.2432
0.14348	1.756										0.05661	214.066	0.05604	104.832	0.0035	76.68	0.01401	62.32	0.01401	23.44	0.0035	69.5232
0.14462	1.756										0.05705	214.066	0.05649	104.988	0.00353	76.56	0.01412	62.24	0.01412	23.32	0.00353	68.832
0.14576	1.754										0.0575	214.066	0.05693	105.144	0.00356	76.64	0.01423	62.2	0.01423	23.36	0.00356	68.112
0.1469	1.755										0.05795	214.066	0.05738	104.832	0.00359	76.52	0.01434	62.2	0.01434	23.32	0.00359	67.4208
0.14804	1.755										0.0584	214.066	0.05782	105.248	0.00361	76.44	0.01446	62.16	0.01446	23.28	0.00361	66.7008
0.14917	1.755										0.05885	214.066	0.05827	105.196	0.00364	76.44	0.01457	62.16	0.01457	23.32	0.00364	66.0096
0.15031	1.755										0.0593	214.066	0.05871	104.884	0.00367	76.4	0.01468	62.08	0.01468	23.24	0.00367	65.3472
0.15145	1.755										0.05975	214.066	0.05916	105.144	0.0037	76.28	0.01479	62.08	0.01479	23.2	0.0037	64.656
0.15259	1.755										0.0602	214.066	0.0596	104.728	0.00373	76.36	0.0149	61.96	0.0149	23.24	0.00373	63.9072
0.15373	1.755										0.06065	214.066	0.06005	104.572	0.00375	76.28	0.01501	61.88	0.01501	23.2	0.00375	63.2448
0.15487	1.754										0.0611	214.212	0.06049	104.832	0.00378	76.28	0.01512	61.84	0.01512	23.16	0.00378	62.496
0.15601	1.754										0.06155	214.066	0.06094	105.82	0.00381	76.4	0.01523	61.88	0.01523	23.2	0.00381	61.776
0.15713	1.755										0.062	214.066	0.06138	104.936	0.00384	76.12	0.01535	61.84	0.01535	23.12	0.00384	61.0272
0.15827	1.756										0.06245	214.066	0.06183	104.676	0.00386	76.2	0.01546	61.76	0.01546	23.12	0.00386	60.336
0.15941	1.757										0.06289	214.212	0.06227	104.468	0.00389	76.04	0.01557	61.68	0.01557	23.12	0.00389	59.6736
0.16055	1.756										0.06334	214.212	0.06272	103.896	0.00392	75.96	0.01568	61.6	0.01568	23.08	0.00392	59.0112
0.16168	1.756										0.06379	214.066	0.06316	104.26	0.00395	76.04	0.01579	61.56	0.01579	23.08	0.00395	58.2624
0.16282	1.756										0.06424	214.066	0.06361	104.208	0.00398	75.8	0.0159	61.6	0.0159	23	0.00398	57.5136
0.16396	1.756										0.06469	214.212	0.06405	104.676	0.004	75.88	0.01601	61.56	0.01601	23	0.004	56.8224
0.1651	1.756										0.06514	214.066	0.0645	104.884	0.00403	75.8	0.01612	61.52	0.01612	23.04	0.00403	56.16
0.16624	1.757										0.06559	214.066	0.06494	104.156	0.00406	75.8	0.01624	61.52	0.01624	22.96	0.00406	55.5264
0.16738	1.757										0.06604	214.066	0.06539	103.532	0.00409	75.76	0.01635	61.44	0.01635	22.92	0.00409	54.8928
0.16852	1.758										0.06649	214.066	0.06583	103.74	0.00411	75.72	0.01646	61.32	0.01646	22.96	0.00411	54.3168
0.16966	1.753										0.06694	214.066	0.06628	102.908	0.00414	75.8	0.01657	61.28	0.01657	22.88	0.00414	53.6832
0.1708	1.753										0.06739	214.212	0.06672	103.896	0.00417	75.6	0.01668	61.24	0.01668	22.92	0.00417	53.0208
0.17194	1.753										0.06784	214.066	0.06716	102.856	0.0042	75.8	0.01679	61.2	0.01679	22.88	0.0042	52.4736
0.17308	1.753										0.06829	214.066	0.06761	104.624	0.00423	75.64	0.0169	61.08	0.0169	22.8	0.00423	51.9552
0.17422	1.754										0.06873	214.212	0.06805	103.896	0.00425	75.64	0.01701	61.08	0.01701	22.84	0.00425	51.264
0.17536	1.754										0.06918	214.212	0.0685	104.052	0.00428	75.6	0.01712	61.08	0.01712	22.84	0.00428	51.0048
0.1765	1.755										0.06963	214.066	0.06894	103.844	0.00431	75.64	0.01724	61.08	0.01724	22.76	0.00431	50.3424
0.17764	1.755										0.07008	214.212	0.06939	102.856	0.00434	75.48	0.01735	61.08	0.01735	22.76	0.00434	49.7664
0.17878	1.755										0.07053	214.212	0.06983	103.376	0.00436	75.4	0.01746	61.08	0.01746	22.76	0.00436	49.0752
0.17992	1.755										0.07098	214.066	0.07028	103.792	0.00439	75.36	0.01757	61.04	0.01757	22.72	0.00439	48.4992
0.18106	1.754										0.07143	214.212	0.07072	104.26	0.00442	75.2	0.01768	61	0.01768	22.76	0.00442	48.0096
0.1822	1.755										0.07188	214.212	0.07117	104.676	0.00445	75.28	0.01779	61.2	0.01779	22.72	0.00445	47.4912
0.18334	1.755										0.07233	214.066	0.07161	103.792	0.00448	75.28	0.0179	61.16	0.0179	22.64	0.00448	46.944
0.18448	1.756										0.07278	214.212	0.07206	103.376	0.0045	75.36	0.01801	61.12	0.01801	22.72	0.0045	46.3392
0.18559	1.755										0.07323	214.212	0.0725	103.324	0.00453	75.32	0.01813	61.08	0.01813	22.64	0.00453	45.6192
0.18673	1.755										0.07368	214.212	0.07295	103.324	0.00456	75.16	0.01824	60.92	0.01824	22.64	0.00456	44.9856
0.18787	1.755										0.07413	214.212	0.07339	103.636	0.00459	75.24	0.01835	60.88	0.01835	22.64	0.00459	44.7264
0.18901	1.756										0.07458	214.212	0.07384	103.428	0.00461	75.12	0.01846	60.88	0.01846	22.56	0.00461	44.1504
0.19015	1.756										0.07502	214.066	0.07428	103.012	0.00464	75.24	0.01857	60.76	0.01857	22.56	0.00464	43.6896
0.19129	1.756										0.07547	214.212	0.07473	103.532	0.00467	75	0.01868	60.76	0.01868	22.56	0.00467	43.2576
0.19243	1.756										0.07592	214.212	0.07517	102.804	0.0047	74.92	0.01879	60.64	0.01879	22.48	0.0047	42.7104
0.19357	1.756										0.07637	214.212	0.07562	103.064	0.00473	75	0.0189	60.68	0.0189	22.56	0.00473	42.1344
0.19471	1.757										0.07682	214.212	0.07606	102.388	0.00475	74.84	0.01902	60.6	0.01902	22.52	0.00475	41.5872
0.19585	1.757										0.07727	214.212	0.07651	102.752	0.00478	74.8	0.01913	60.6	0.01913	22.44	0.00478	40.9824
0.19699	1.758										0.07772	214.212	0.07695	103.324	0.00481	74.8	0.01924	60.44	0.01924	22.48	0.00481	40.5504
0.19813	1.758										0.07817	214.212	0.0774	104.26	0.00484	74.72	0.01935	60.28	0.01935	22.44	0.00484	40.176
0.19927	1.757										0.07862	214.212	0.07784	104.104	0.00487	74.68	0.01946	60.32	0.01946	22.44	0.00487	39.6576
0.20041	1.758										0.07907	214.212	0.07828	103.22	0.00489	74.64	0.01957	60.4	0.01957	22.48	0.00489	39.168
0.20155	1.757										0.07952	214.212	0.07873	102.908	0.00492	74.64	0.01968	60.52	0.01968	22.36	0.00492	38.592
0.20269	1.758										0.07997	214.212	0.07917	103.428	0.00495	74.56	0.01979	60.8	0.01979	22.36	0.00495	38.2464
0.20383	1.755										0.08042	214.212	0.07962	103.168	0.00498	74.6	0.0199	60.68	0.0199	22.4	0.00498	37.6704
0.20497	1.755										0.08086	214.212	0.08006	102.648	0.005	74.64	0.02002	60.68	0.02002	22.32	0.005	37.2384
0.20611	1.755										0.08131	214.212	0.08051	102.856	0.00503	74.48	0.02013	60.64	0.02013	22.32	0.00503	36.9504
0.20725	1.755										0.08176	214.212	0.08095	102.908	0.00506	74.32	0.02024	60.44	0.02024	22.36	0.00506	36.432
0.20839	1.754										0.08221	214.212	0.0814	102.752	0.00509	74.36	0.02035	60.44	0.02035	22.24	0.00509	35.9424
0.20953	1.754										0.08266	214.212	0.08184	102.908	0.00512	74.36	0.02046	60.24	0.02046	22.32	0.00512	35.4816
0.21067	1.755										0.08311	214.212	0.08229	103.324	0.00514	74.48	0.02057	60.24	0.02057	22.24	0.00514	35.28
0.21181	1.755										0.08356	214.212	0.08273	103.532	0.00517	74.32	0.02068	60.08	0.02068	22.24	0.00517	34.7328
0.21295	1.755										0.08401	214.212	0.08318	103.116	0.0052	74.48	0.02079	60	0.02079	22.28	0.0052	34.3296
0.21406	1.756										0.08446	214.212	0.08362	102.648	0.00523	74.28	0.02091	60.08	0.02091	22.2	0.00523	34.128
0.2152	1.757										0.08491	214.212	0.08407	102.388	0.00525	74.28	0.02102	59.92	0.02102	22.24	0.00525	33.6672
0.21634	1.756										0.08536	214.212	0.08451	102.648	0.00528	74.28	0.02113	59.8	0.02113	22.24	0.00528	33.3216
0.21748	1.755										0.08581	214.212	0.08496	102.804	0.00531	74.08	0.02124	59.76	0.02124	22.16	0.00531	33.3216
0.21862	1.755										0.08626	214.212	0.0854	102.908	0.00534	74.12	0.02135	59.68	0.02135	22.2	0.00534	32.7456
0.21976	1.755										0.0867	214.212	0.08585	103.48	0.00537	74.2	0.02146	59.6	0.02146	22.16	0.00537	32.4288
0.2209	1.755										0.08715	214.212	0.08629	103.22	0.00539	74.04	0.02157	59.6	0.02157	22.12	0.00539	32.1984
0.22204	1.755										0.0876	214.212	0.08674	103.376	0.00542	74	0.02168	59.56	0.02168	22.12	0.00542	32.0544
0.22318	1.756										0.08805	214.212	0.08718	103.272	0.00545	73.96	0.0218	59.52	0.0218	22.12	0.00545	31.7952
0.22432	1.757										0.0885	214.212	0.08763	103.116	0.00548	73.96	0.02191	59.44	0.02191	22.08	0.00548	31.4496
0.22546	1.757										0.08895	214.212	0.08807	103.272	0.0055	74	0.02202	59.44	0.02202	22.08	0.0055	31.2192
0.2266	1.755										0.0894	214.212	0.08852	103.22	0.00553	74	0.02213	59.32	0.02213	22.08	0.00553	31.1616
0.22774	1.756										0.08985	214.212	0.08896	103.584	0.00556	73.96	0.02224	59.24	0.02224	22.04	0.00556	30.8448
0.22888	1.756										0.0903	214.212	0.0894	104.052	0.00559	73.76	0.02235	59.16	0.02235	22.04	0.00559	30.5856
0.23002	1.757										0.09075	214.212	0.08985	104.26	0.00562	73.76	0.02246	59.12	0.02246	22.04	0.00562	30.4416
0.23116	1.757										0.0912	214.212	0.09029	104.26	0.00564	73.8	0.02257	59.08	0.02257	21.96	0.00564	30.1824
0.2323	1.759										0.09165	214.212	0.09074	103.064	0.00567	73.92	0.02268	59	0.02268	22.04	0.00567	29.952
0.23344	1.759										0.0921	214.212	0.09118	102.596	0.0057	73.72	0.0228	59	0.0228	21.92	0.0057	29.664
0.23458	1.759										0.09255	214.212	0.09163	102.96	0.00573	73.76	0.02291	58.92	0.02291	21.96	0.00573	29.5776
0.23572	1.759										0.09299	214.212	0.09207	103.012	0.00575	73.64	0.02302	58.84	0.02302	21.96	0.00575	29.376
0.23686	1.758										0.09344	214.212	0.09252	103.064	0.00578	73.64	0.02313	58.8	0.02313	21.96	0.00578	29.1744
0.238	1.758										0.09389	214.212	0.09296	102.544	0.00581	73.6	0.02324	58.76	0.02324	21.96	0.00581	29.2032
0.23914	1.758										0.09434	214.212	0.09341	101.92	0.00584	73.56	0.02335	58.84	0.02335	21.92	0.00584	29.1168
0.24028	1.756										0.09479	214.212	0.09385	102.856	0.00587	73.6	0.02346	58.72	0.02346	21.92	0.00587	28.944
0.24142	1.757										0.09524	214.212	0.0943	103.064	0.00589	73.72	0.02357	58.6	0.02357	21.92	0.00589	28.7539
0.24253	1.757										0.09569	214.212	0.09474	102.284	0.00592	73.56	0.02369	58.6	0.02369	21.84	0.00592	28.535
0.24367	1.757										0.09614	214.212	0.09519	102.96	0.00595	73.56	0.0238	58.64	0.0238	21.92	0.00595	28.4688
0.24481	1.758										0.09659	214.212	0.09563	103.116	0.00598	73.52	0.02391	58.56	0.02391	21.92	0.00598	28.3104
0.24595	1.758										0.09704	214.212	0.09608	102.908	0.006	73.48	0.02402	58.44	0.02402	21.8	0.006	28.1203
0.24709	1.758										0.09749	214.212	0.09652	102.96	0.00603	73.4	0.02413	58.4	0.02413	21.88	0.00603	28.0138
0.24823	1.759										0.09794	214.212	0.09697	103.064	0.00606	73.36	0.02424	58.4	0.02424	21.8	0.00606	27.9158
0.24937	1.759										0.09839	214.212	0.09741	102.388	0.00609	73.44	0.02435	58.32	0.02435	21.76	0.00609	27.8006
0.25051	1.759										0.09883	214.212	0.09786	103.116	0.00612	73.36	0.02446	58.24	0.02446	21.8	0.00612	27.6826
0.25165	1.757										0.09928	214.212	0.0983	102.076	0.00614	73.44	0.02458	58.2	0.02458	21.84	0.00614	27.6451
0.25279	1.757										0.09973	214.212	0.09875	101.92	0.00617	73.4	0.02469	58.12	0.02469	21.76	0.00617	27.5558
0.25393	1.757										0.10018	214.212	0.09919	101.4	0.0062	73.28	0.0248	58.08	0.0248	21.8	0.0062	27.432
0.25507	1.757										0.10063	214.212	0.09964	101.556	0.00623	73.2	0.02491	58.08	0.02491	21.72	0.00623	27.3514
0.2562	1.756										0.10108	214.212	0.10008	102.492	0.00626	73.16	0.02502	58.04	0.02502	21.72	0.00626	27.1555
0.25734	1.756										0.10153	214.212	0.10052	102.7	0.00628	73.36	0.02513	58.04	0.02513	21.76	0.00628	26.9971
0.25848	1.757										0.10198	214.212	0.10097	102.7	0.00631	73.32	0.02524	57.96	0.02524	21.72	0.00631	26.8963
0.25962	1.757										0.10243	214.212	0.10141	103.22	0.00634	73.24	0.02535	57.96	0.02535	21.68	0.00634	26.8906
0.26076	1.758										0.10288	214.212	0.10186	102.648	0.00637	73.32	0.02546	57.88	0.02546	21.72	0.00637	26.7898
0.2619	1.758										0.10333	214.212	0.1023	102.7	0.00639	73.12	0.02558	58	0.02558	21.72	0.00639	26.663
0.26304	1.756										0.10378	214.212	0.10275	102.856	0.00642	73.16	0.02569	57.88	0.02569	21.64	0.00642	26.5766
0.26418	1.757										0.10423	214.212	0.10319	102.596	0.00645	73.36	0.0258	57.84	0.0258	21.68	0.00645	26.5162
0.26532	1.754										0.10467	214.212	0.10364	102.388	0.00648	73.08	0.02591	57.88	0.02591	21.68	0.00648	26.473
0.26646	1.755										0.10512	214.212	0.10408	102.96	0.00651	73.16	0.02602	57.88	0.02602	21.64	0.00651	26.3952
0.2676	1.756										0.10557	214.212	0.10453	102.804	0.00653	73.16	0.02613	57.8	0.02613	21.64	0.00653	26.3059
0.26874	1.756										0.10602	214.212	0.10497	102.804	0.00656	73.04	0.02624	57.76	0.02624	21.6	0.00656	26.28
0.26988	1.756										0.10647	214.212	0.10542	103.324	0.00659	73.2	0.02635	57.72	0.02635	21.6	0.00659	26.1504
0.27099	1.756										0.10692	214.212	0.10586	103.428	0.00662	73.2	0.02647	57.72	0.02647	21.6	0.00662	26.0266
0.27213	1.756										0.10737	214.212	0.10631	102.96	0.00664	73.04	0.02658	57.64	0.02658	21.56	0.00664	26.0035
0.27327	1.756										0.10782	214.212	0.10675	102.44	0.00667	73.08	0.02669	57.64	0.02669	21.6	0.00667	25.8307
0.27441	1.756										0.10827	214.212	0.1072	102.7	0.0067	72.96	0.0268	57.6	0.0268	21.6	0.0067	25.753
0.27555	1.755										0.10872	214.212	0.10764	102.128	0.00673	73	0.02691	57.52	0.02691	21.52	0.00673	25.6752
0.27669	1.754										0.10917	214.212	0.10809	101.66	0.00676	73.08	0.02702	57.48	0.02702	21.56	0.00676	25.6032
0.27783	1.754										0.10962	214.212	0.10853	102.232	0.00678	72.88	0.02713	57.44	0.02713	21.52	0.00678	25.4909
0.27911	1.755										0.11007	214.212	0.10898	101.712	0.00681	73.04	0.02724	57.36	0.02724	21.48	0.00681	25.439
0.28022	1.755										0.11052	214.212	0.10942	101.608	0.00684	72.84	0.02736	57.32	0.02736	21.56	0.00684	25.2893
0.28134	1.755										0.11096	214.212	0.10987	101.972	0.00687	72.76	0.02747	57.28	0.02747	21.48	0.00687	25.2288
0.28245	1.756										0.11141	214.212	0.11031	102.128	0.00689	72.8	0.02758	57.2	0.02758	21.48	0.00689	25.1338
0.28356	1.756										0.11186	214.212	0.11076	101.92	0.00692	72.8	0.02769	57.24	0.02769	21.52	0.00692	25.0445
0.28467	1.757										0.11231	214.212	0.1112	101.712	0.00695	72.68	0.0278	57.24	0.0278	21.44	0.00695	25.0358
0.28578	1.755										0.11276	214.212	0.11164	101.088	0.00698	72.8	0.02791	57.16	0.02791	21.44	0.00698	24.935
0.2869	1.755										0.11321	214.212	0.11209	102.544	0.00701	72.64	0.02802	57.12	0.02802	21.48	0.00701	24.889
0.28801	1.755										0.11366	214.212	0.11253	102.804	0.00703	72.64	0.02813	57.08	0.02813	21.4	0.00703	24.7997
0.28912	1.756										0.11411	214.212	0.11298	102.388	0.00706	72.52	0.02824	57.04	0.02824	21.36	0.00706	24.7766
0.29023	1.756										0.11456	214.212	0.11342	102.024	0.00709	72.56	0.02836	57.04	0.02836	21.44	0.00709	24.719
0.29162	1.756										0.11501	214.212	0.11387	102.856	0.00712	72.48	0.02847	56.96	0.02847	21.4	0.00712	24.5837
0.29273	1.757										0.11546	214.212	0.11431	102.804	0.00714	72.64	0.02858	56.92	0.02858	21.32	0.00714	24.5347
0.29385	1.757										0.11591	214.212	0.11476	102.232	0.00717	72.44	0.02869	56.84	0.02869	21.4	0.00717	24.5606
0.29496	1.758										0.11636	214.212	0.1152	101.764	0.0072	72.48	0.0288	56.84	0.0288	21.4	0.0072	24.4742
0.29607	1.758										0.1168	214.212	0.11565	101.66	0.00723	72.44	0.02891	56.96	0.02891	21.32	0.00723	24.4397
0.29718	1.758										0.11725	214.212	0.11609	101.972	0.00726	72.4	0.02902	56.92	0.02902	21.4	0.00726	24.4253
0.29829	1.759										0.1177	214.212	0.11654	102.18	0.00728	72.36	0.02913	56.8	0.02913	21.32	0.00728	24.3043
0.29941	1.757										0.11815	214.212	0.11698	101.972	0.00731	72.44	0.02925	56.8	0.02925	21.32	0.00731	24.241
0.30052	1.757										0.1186	214.212	0.11743	101.868	0.00734	72.56	0.02936	56.84	0.02936	21.32	0.00734	24.2726
0.30163	1.756										0.11905	214.212	0.11787	102.232	0.00737	72.4	0.02947	56.8	0.02947	21.28	0.00737	24.1805
0.30302	1.757										0.1195	214.212	0.11832	102.336	0.00739	72.28	0.02958	56.68	0.02958	21.24	0.00739	24.264
0.30413	1.757										0.11995	214.212	0.11876	103.376	0.00742	72.36	0.02969	56.76	0.02969	21.28	0.00742	24.0336
0.30524	1.757										0.1204	214.212	0.11921	101.712	0.00745	72.24	0.0298	56.6	0.0298	21.24	0.00745	23.9587
0.30636	1.757										0.12085	214.212	0.11965	101.14	0.00748	72.12	0.02991	56.6	0.02991	21.28	0.00748	23.8781
0.30747	1.757										0.1213	214.212	0.1201	101.66	0.00751	72.16	0.03002	56.68	0.03002	21.28	0.00751	23.8522
0.30858	1.757										0.12175	214.212	0.12054	101.504	0.00753	72.08	0.03014	56.64	0.03014	21.16	0.00753	23.7283
0.30969	1.757										0.1222	214.212	0.12099	102.024	0.00756	72	0.03025	56.56	0.03025	21.24	0.00756	23.6822
0.3108	1.757										0.12264	214.212	0.12143	101.348	0.00759	72.08	0.03036	56.64	0.03036	21.2	0.00759	23.6304
0.31192	1.757										0.12309	214.212	0.12188	101.556	0.00762	72.16	0.03047	56.6	0.03047	21.24	0.00762	23.6102
0.31303	1.757										0.12354	214.212	0.12232	101.504	0.00765	72	0.03058	56.52	0.03058	21.24	0.00765	23.5987
0.31414	1.757										0.12399	214.212	0.12276	101.192	0.00767	72.08	0.03069	56.52	0.03069	21.2	0.00767	23.4749
0.31553	1.759										0.12444	214.212	0.12321	100.828	0.0077	72.04	0.0308	56.44	0.0308	21.16	0.0077	23.4317
0.31664	1.758										0.12489	214.212	0.12365	100.828	0.00773	71.88	0.03091	56.48	0.03091	21.24	0.00773	23.4173
0.31775	1.758										0.12534	214.212	0.1241	101.504	0.00776	71.8	0.03102	56.48	0.03102	21.16	0.00776	23.3914
0.31887	1.758										0.12579	214.212	0.12454	101.712	0.00778	71.8	0.03114	56.4	0.03114	21.16	0.00778	23.2992
0.31998	1.758										0.12624	214.212	0.12499	101.92	0.00781	71.84	0.03125	56.4	0.03125	21.2	0.00781	23.2445
0.32109	1.759										0.12669	214.212	0.12543	101.556	0.00784	71.84	0.03136	56.36	0.03136	21.12	0.00784	23.1926
0.3222	1.759										0.12714	214.212	0.12588	101.4	0.00787	71.88	0.03147	56.36	0.03147	21.12	0.00787	23.1581
0.32331	1.759										0.12759	214.212	0.12632	101.556	0.0079	71.72	0.03158	56.28	0.03158	21.16	0.0079	23.1408
0.32443	1.758										0.12804	214.212	0.12677	101.66	0.00792	71.76	0.03169	56.2	0.03169	21.12	0.00792	23.089
0.32554	1.758										0.12848	214.212	0.12721	101.296	0.00795	71.88	0.0318	56.24	0.0318	21.08	0.00795	22.9622
0.32693	1.759										0.12893	214.212	0.12766	101.972	0.00798	71.8	0.03191	56.28	0.03191	21.16	0.00798	22.9248
0.32804	1.758										0.12938	214.212	0.1281	101.868	0.00801	71.76	0.03203	56.28	0.03203	21.08	0.00801	22.8787
0.32915	1.758										0.12983	214.212	0.12855	101.712	0.00803	71.76	0.03214	56.24	0.03214	21.12	0.00803	22.8355
0.33026	1.758										0.13028	214.212	0.12899	102.076	0.00806	71.68	0.03225	56.12	0.03225	21.12	0.00806	22.7866
0.33138	1.758										0.13073	214.212	0.12944	101.296	0.00809	71.64	0.03236	56.08	0.03236	21.04	0.00809	22.7117
0.33249	1.758										0.13118	214.212	0.12988	101.296	0.00812	71.64	0.03247	56.04	0.03247	21.08	0.00812	22.6483
0.3336	1.758										0.13163	214.212	0.13033	101.452	0.00815	71.56	0.03258	56	0.03258	21.08	0.00815	22.5878
0.33471	1.757										0.13208	214.212	0.13077	102.232	0.00817	71.52	0.03269	55.96	0.03269	21	0.00817	22.5072
0.33582	1.757										0.13253	214.212	0.13122	102.388	0.0082	71.56	0.0328	55.96	0.0328	21.04	0.0082	22.4381
0.33694	1.758										0.13298	214.212	0.13166	101.712	0.00823	71.44	0.03292	55.92	0.03292	21.04	0.00823	22.3718
0.33833	1.757										0.13343	214.212	0.13211	101.868	0.00826	71.44	0.03303	55.96	0.03303	21	0.00826	22.3661
0.33944	1.757										0.13388	214.212	0.13255	102.284	0.00828	71.64	0.03314	55.96	0.03314	21.08	0.00828	22.3776
0.34055	1.758										0.13433	214.212	0.133	102.284	0.00831	71.44	0.03325	55.88	0.03325	21.04	0.00831	22.2422
0.34166	1.758										0.13477	214.212	0.13344	101.868	0.00834	71.4	0.03336	55.8	0.03336	20.96	0.00834	22.2336
0.34277	1.759										0.13522	214.212	0.13388	101.764	0.00837	71.52	0.03347	55.76	0.03347	21	0.00837	22.2422
0.34389	1.759										0.13567	214.212	0.13433	101.608	0.0084	71.4	0.03358	55.8	0.03358	20.92	0.0084	22.1875
0.345	1.758										0.13612	214.212	0.13477	101.764	0.00842	71.28	0.03369	55.88	0.03369	20.96	0.00842	22.1184
0.34611	1.756										0.13657	214.212	0.13522	102.336	0.00845	71.28	0.0338	55.88	0.0338	20.96	0.00845	22.0838
0.34722	1.755										0.13702	214.212	0.13566	102.18	0.00848	71.4	0.03392	55.88	0.03392	20.88	0.00848	22.0579
0.34833	1.756										0.13747	214.212	0.13611	101.816	0.00851	71.32	0.03403	55.84	0.03403	20.96	0.00851	22.0406
0.34945	1.757										0.13792	214.212	0.13655	102.7	0.00853	71.28	0.03414	55.76	0.03414	20.92	0.00853	22.0435
0.35084	1.757										0.13837	214.212	0.137	102.232	0.00856	71.12	0.03425	55.68	0.03425	20.88	0.00856	21.9485
0.35195	1.756										0.13882	214.212	0.13744	101.556	0.00859	71.2	0.03436	55.64	0.03436	20.92	0.00859	21.9082
0.35306	1.756										0.13927	214.212	0.13789	102.076	0.00862	71.08	0.03447	55.64	0.03447	20.96	0.00862	21.8765
0.35417	1.756										0.13972	214.066	0.13833	101.92	0.00865	71.24	0.03458	55.64	0.03458	20.88	0.00865	21.865
0.35528	1.757										0.14017	213.919	0.13878	101.244	0.00867	71.12	0.03469	55.56	0.03469	20.96	0.00867	21.8246
0.3564	1.757										0.14061	213.919	0.13922	101.244	0.0087	71.12	0.03481	55.52	0.03481	20.92	0.0087	21.7382
0.35751	1.759										0.14106	213.919	0.13967	100.88	0.00873	71.12	0.03492	55.48	0.03492	20.88	0.00873	21.7325
0.35862	1.758										0.14151	213.919	0.14011	101.452	0.00876	71.04	0.03503	55.52	0.03503	20.88	0.00876	21.7152
0.35973	1.759										0.14196	213.919	0.14056	101.452	0.00878	70.92	0.03514	55.52	0.03514	20.8	0.00878	21.672
0.36084	1.759										0.14241	213.919	0.141	100.724	0.00881	71.12	0.03525	55.48	0.03525	20.88	0.00881	21.5942
0.36223	1.759										0.14286	214.066	0.14145	101.816	0.00884	70.92	0.03536	55.44	0.03536	20.84	0.00884	21.528
0.36335	1.759										0.14331	213.919	0.14189	101.92	0.00887	70.84	0.03547	55.32	0.03547	20.8	0.00887	21.479
0.36446	1.759										0.14376	213.919	0.14234	100.724	0.0089	70.92	0.03558	55.36	0.03558	20.84	0.0089	21.4704
0.36557	1.758										0.14421	213.919	0.14278	100.828	0.00892	70.92	0.0357	55.32	0.0357	20.76	0.00892	21.4762
0.36668	1.758										0.14466	214.066	0.14323	100.828	0.00895	70.92	0.03581	55.28	0.03581	20.8	0.00895	21.407
0.36779	1.758										0.14511	214.066	0.14367	101.088	0.00898	70.76	0.03592	55.28	0.03592	20.84	0.00898	21.3437
0.36891	1.758										0.14556	214.066	0.14412	100.62	0.00901	70.84	0.03603	55.2	0.03603	20.76	0.00901	21.3523
0.37002	1.759										0.14601	214.066	0.14456	100.724	0.00904	70.76	0.03614	55.16	0.03614	20.76	0.00904	21.3437
0.37113	1.759										0.14645	214.066	0.145	100.568	0.00906	70.88	0.03625	55.16	0.03625	20.84	0.00906	21.2947
0.37224	1.76										0.1469	214.066	0.14545	100.568	0.00909	70.88	0.03636	55.16	0.03636	20.76	0.00909	21.191
0.37335	1.757										0.14735	214.066	0.14589	100.984	0.00912	70.8	0.03647	55	0.03647	20.76	0.00912	21.1219
0.37474	1.758										0.1478	214.066	0.14634	100.984	0.00915	70.76	0.03658	55.08	0.03658	20.8	0.00915	21.1018
0.37586	1.758										0.14825	214.066	0.14678	100.152	0.00917	70.76	0.0367	55.16	0.0367	20.72	0.00917	21.0701
0.37697	1.758										0.1487	214.066	0.14723	99.788	0.0092	70.64	0.03681	55.16	0.03681	20.76	0.0092	21.0413
0.37808	1.758										0.14915	214.066	0.14767	100.048	0.00923	70.64	0.03692	55.16	0.03692	20.76	0.00923	21.1075
0.37919	1.758										0.1496	214.066	0.14812	101.504	0.00926	70.68	0.03703	55.16	0.03703	20.72	0.00926	21.0845
0.3803	1.759										0.15005	213.919	0.14856	100.516	0.00929	70.52	0.03714	55.12	0.03714	20.76	0.00929	21.0787
0.38142	1.759										0.1505	214.066	0.14901	101.088	0.00931	70.52	0.03725	55.04	0.03725	20.76	0.00931	21.0816
0.38253	1.758										0.15095	214.066	0.14945	100.984	0.00934	70.68	0.03736	55.08	0.03736	20.72	0.00934	21.0442
0.38364	1.758										0.1514	214.066	0.1499	100.568	0.00937	70.6	0.03747	55	0.03747	20.72	0.00937	20.9894
0.38475	1.759										0.15185	214.066	0.15034	100.88	0.0094	70.56	0.03759	55.04	0.03759	20.72	0.0094	20.9664
0.38614	1.758										0.1523	214.066	0.15079	100.724	0.00942	70.44	0.0377	54.96	0.0377	20.64	0.00942	20.9722
0.38725	1.758										0.15274	214.066	0.15123	101.192	0.00945	70.44	0.03781	54.96	0.03781	20.72	0.00945	20.9578
0.38837	1.757										0.15319	214.066	0.15168	100.62	0.00948	70.48	0.03792	54.96	0.03792	20.68	0.00948	20.8858
0.38948	1.757										0.15364	214.066	0.15212	100.516	0.00951	70.48	0.03803	54.96	0.03803	20.68	0.00951	20.8714
0.39059	1.756										0.15409	214.066	0.15257	100.672	0.00954	70.44	0.03814	54.92	0.03814	20.68	0.00954	20.831
0.3917	1.757										0.15454	213.919	0.15301	100.516	0.00956	70.44	0.03825	54.88	0.03825	20.64	0.00956	20.8109
0.39281	1.757										0.15499	214.066	0.15346	101.14	0.00959	70.36	0.03836	54.88	0.03836	20.64	0.00959	20.7504
0.39393	1.757										0.15544	214.066	0.1539	100.724	0.00962	70.44	0.03848	54.8	0.03848	20.68	0.00962	20.6755
0.39504	1.757										0.15589	214.066	0.15435	101.92	0.00965	70.36	0.03859	54.84	0.03859	20.6	0.00965	20.7562
0.39615	1.758										0.15634	214.066	0.15479	101.192	0.00967	70.32	0.0387	54.76	0.0387	20.68	0.00967	20.7994
0.39754	1.758										0.15679	214.066	0.15524	101.036	0.0097	70.4	0.03881	54.76	0.03881	20.68	0.0097	20.7734
0.39865	1.758										0.15724	214.066	0.15568	101.4	0.00973	70.2	0.03892	54.72	0.03892	20.6	0.00973	20.713
0.39976	1.758										0.15769	214.066	0.15612	100.932	0.00976	70.24	0.03903	54.68	0.03903	20.64	0.00976	20.7619
0.40088	1.758										0.15814	214.066	0.15657	100.62	0.00979	70.32	0.03914	54.6	0.03914	20.64	0.00979	20.8598
0.40199	1.759										0.15858	214.066	0.15701	100.932	0.00981	70.16	0.03925	54.68	0.03925	20.6	0.00981	20.8368
0.4031	1.758										0.15903	214.066	0.15746	100.932	0.00984	70.12	0.03936	54.64	0.03936	20.64	0.00984	20.8022
0.40421	1.76										0.15948	214.066	0.1579	100.828	0.00987	70.2	0.03948	54.56	0.03948	20.56	0.00987	20.7475
0.40532	1.76										0.15993	214.066	0.15835	100.568	0.0099	70.16	0.03959	54.48	0.03959	20.6	0.0099	20.7187
0.40644	1.759										0.16038	214.066	0.15879	100.828	0.00992	70.16	0.0397	54.56	0.0397	20.6	0.00992	20.7331
0.40755	1.76										0.16083	214.066	0.15924	101.348	0.00995	70.2	0.03981	54.8	0.03981	20.56	0.00995	20.713
0.40866	1.76										0.16128	214.066	0.15968	102.076	0.00998	70.08	0.03992	54.76	0.03992	20.6	0.00998	20.664
0.41005	1.76										0.16173	214.066	0.16013	102.024	0.01001	70.08	0.04003	54.72	0.04003	20.6	0.01001	20.6352
0.41116	1.76										0.16218	214.066	0.16057	101.92	0.01004	70.2	0.04014	54.72	0.04014	20.52	0.01004	20.6179
0.41227	1.76										0.16263	214.066	0.16102	102.024	0.01006	69.92	0.04025	54.68	0.04025	20.6	0.01006	20.592
0.41339	1.761										0.16308	214.066	0.16146	101.556	0.01009	69.96	0.04037	54.6	0.04037	20.56	0.01009	20.5776
0.4145	1.761										0.16353	214.066	0.16191	100.776	0.01012	69.96	0.04048	54.6	0.04048	20.48	0.01012	20.5286
0.41561	1.761										0.16398	214.066	0.16235	100.932	0.01015	69.88	0.04059	54.64	0.04059	20.56	0.01015	20.5286
0.41672	1.761										0.16442	214.066	0.1628	100.984	0.01017	69.96	0.0407	54.68	0.0407	20.56	0.01017	20.52
0.41783	1.762										0.16487	214.066	0.16324	100.464	0.0102	69.88	0.04081	54.56	0.04081	20.48	0.0102	20.4912
0.41895	1.762										0.16532	214.066	0.16369	100.36	0.01023	69.8	0.04092	54.52	0.04092	20.52	0.01023	20.4106
0.42006	1.762										0.16577	214.066	0.16413	100.204	0.01026	69.8	0.04103	54.52	0.04103	20.52	0.01026	20.3587
0.42145	1.761										0.16622	214.066	0.16458	99.996	0.01029	69.8	0.04114	54.44	0.04114	20.44	0.01029	20.376
0.42256	1.758										0.16667	214.066	0.16502	100.36	0.01031	69.88	0.04126	54.36	0.04126	20.48	0.01031	20.3933
0.42367	1.758										0.16712	214.066	0.16547	100.412	0.01034	69.68	0.04137	54.32	0.04137	20.48	0.01034	20.4019
0.42478	1.759										0.16757	214.066	0.16591	100.516	0.01037	69.72	0.04148	54.28	0.04148	20.44	0.01037	20.3587
0.4259	1.759										0.16802	214.066	0.16636	101.14	0.0104	69.8	0.04159	54.24	0.04159	20.48	0.0104	20.3731
0.42701	1.76										0.16847	214.066	0.1668	101.972	0.01043	69.68	0.0417	54.24	0.0417	20.48	0.01043	20.3558
0.42812	1.76										0.16892	214.066	0.16724	101.088	0.01045	69.76	0.04181	54.24	0.04181	20.44	0.01045	20.3242
0.42923	1.761										0.16937	214.066	0.16769	99.996	0.01048	69.76	0.04192	54.16	0.04192	20.44	0.01048	20.2838
0.43034	1.76										0.16982	214.066	0.16813	99.944	0.01051	69.72	0.04203	54.28	0.04203	20.44	0.01051	20.2234
0.43146	1.76										0.17026	214.066	0.16858	100.256	0.01054	69.72	0.04214	54.16	0.04214	20.44	0.01054	20.1974
0.43257	1.758										0.17071	214.066	0.16902	100.776	0.01056	69.64	0.04226	54.04	0.04226	20.48	0.01056	20.1773
0.43396	1.758										0.17116	214.066	0.16947	100.568	0.01059	69.6	0.04237	54.04	0.04237	20.44	0.01059	20.1744
0.43507	1.758										0.17161	214.066	0.16991	100.932	0.01062	69.52	0.04248	54	0.04248	20.4	0.01062	20.1571
0.43618	1.759										0.17206	214.066	0.17036	100.88	0.01065	69.48	0.04259	53.96	0.04259	20.44	0.01065	20.1197
0.43729	1.759										0.17251	214.066	0.1708	101.452	0.01068	69.52	0.0427	54.08	0.0427	20.4	0.01068	20.1341
0.43841	1.76										0.17296	214.066	0.17125	100.88	0.0107	69.44	0.04281	54.08	0.04281	20.4	0.0107	20.065
0.43952	1.761										0.17341	214.066	0.17169	100.776	0.01073	69.48	0.04292	54.04	0.04292	20.4	0.01073	20.0275
0.44063	1.761										0.17386	214.066	0.17214	101.192	0.01076	69.44	0.04303	53.96	0.04303	20.36	0.01076	19.9786
0.44174	1.761										0.17431	214.066	0.17258	101.244	0.01079	69.48	0.04315	54	0.04315	20.44	0.01079	19.9526
0.44285	1.761										0.17476	214.066	0.17303	100.776	0.01081	69.32	0.04326	54.16	0.04326	20.36	0.01081	19.9584
0.44397	1.76										0.17521	214.066	0.17347	101.14	0.01084	69.56	0.04337	54.12	0.04337	20.36	0.01084	19.944
0.44536	1.761										0.17566	214.066	0.17392	101.348	0.01087	69.32	0.04348	54.08	0.04348	20.4	0.01087	19.9066
0.44647	1.761										0.17611	214.066	0.17436	100.984	0.0109	69.36	0.04359	54.12	0.04359	20.36	0.0109	19.8691
0.44758	1.76										0.17655	214.066	0.17481	100.984	0.01093	69.32	0.0437	54.16	0.0437	20.32	0.01093	19.8749
0.44869	1.76										0.177	214.066	0.17525	101.608	0.01095	69.32	0.04381	54.12	0.04381	20.4	0.01095	19.8864
0.4498	1.76										0.17745	214.066	0.1757	101.4	0.01098	69.24	0.04392	54.12	0.04392	20.36	0.01098	19.8749
0.45092	1.76										0.1779	214.066	0.17614	100.568	0.01101	69.24	0.04404	54.12	0.04404	20.28	0.01101	19.8058
0.45203	1.758										0.17835	214.066	0.17659	101.452	0.01104	69.24	0.04415	54.12	0.04415	20.36	0.01104	19.7453
0.45314	1.759										0.1788	214.066	0.17703	101.244	0.01106	69.24	0.04426	54.16	0.04426	20.32	0.01106	19.7424
0.45425	1.759										0.17925	214.066	0.17748	101.452	0.01109	69.12	0.04437	54.08	0.04437	20.28	0.01109	19.7683
0.45536	1.758										0.1797	214.066	0.17792	101.556	0.01112	69.2	0.04448	54.12	0.04448	20.36	0.01112	19.7222
0.45648	1.759										0.18015	214.066	0.17836	100.932	0.01115	69.12	0.04459	54.12	0.04459	20.28	0.01115	19.6589
0.45787	1.759										0.1806	214.066	0.17881	100.672	0.01118	69.16	0.0447	54.16	0.0447	20.32	0.01118	19.6416
0.45898	1.76										0.18105	214.066	0.17925	100.932	0.0112	69.16	0.04481	54.12	0.04481	20.32	0.0112	19.6531
0.46009	1.76										0.1815	214.066	0.1797	101.348	0.01123	69.08	0.04492	54.16	0.04492	20.28	0.01123	19.6618
0.4612	1.759										0.18195	214.066	0.18014	101.452	0.01126	69.2	0.04504	54.08	0.04504	20.36	0.01126	19.6589
0.46231	1.76										0.18239	214.066	0.18059	102.024	0.01129	69	0.04515	54.04	0.04515	20.32	0.01129	19.6243
0.46343	1.76										0.18284	214.066	0.18103	101.036	0.01131	69	0.04526	54	0.04526	20.24	0.01131	19.5898
0.46454	1.76										0.18329	214.066	0.18148	100.308	0.01134	68.92	0.04537	54.04	0.04537	20.32	0.01134	19.5754
0.46565	1.761										0.18374	214.066	0.18192	100.204	0.01137	69.04	0.04548	53.96	0.04548	20.28	0.01137	19.5667
0.46676	1.761										0.18419	214.066	0.18237	101.14	0.0114	69.08	0.04559	53.92	0.04559	20.24	0.0114	19.512
0.46787	1.762										0.18464	214.066	0.18281	100.204	0.01143	68.92	0.0457	53.92	0.0457	20.24	0.01143	19.4659
0.46926	1.76										0.18509	214.066	0.18326	100.776	0.01145	69	0.04581	53.92	0.04581	20.28	0.01145	19.463
0.47038	1.759										0.18554	214.066	0.1837	101.244	0.01148	68.84	0.04593	53.84	0.04593	20.2	0.01148	19.4774
0.47149	1.759										0.18599	214.066	0.18415	100.984	0.01151	69	0.04604	53.76	0.04604	20.28	0.01151	19.4717
0.4726	1.759										0.18644	214.066	0.18459	100.776	0.01154	68.96	0.04615	53.88	0.04615	20.24	0.01154	19.4486
0.47371	1.759										0.18689	214.066	0.18504	100.62	0.01156	68.92	0.04626	53.8	0.04626	20.2	0.01156	19.4458
0.47482	1.759										0.18734	214.066	0.18548	100.308	0.01159	68.92	0.04637	53.88	0.04637	20.24	0.01159	19.3968
0.47594	1.759										0.18779	214.066	0.18593	100.36	0.01162	68.76	0.04648	53.84	0.04648	20.24	0.01162	19.4141
0.47705	1.759										0.18823	214.066	0.18637	99.84	0.01165	68.8	0.04659	53.76	0.04659	20.2	0.01165	19.4314
0.47816	1.76										0.18868	214.066	0.18682	100.204	0.01168	68.88	0.0467	53.68	0.0467	20.24	0.01168	19.3939
0.47927	1.76										0.18913	214.066	0.18726	99.632	0.0117	68.76	0.04682	53.72	0.04682	20.24	0.0117	19.3478
0.48066	1.76										0.18958	214.066	0.18771	99.268	0.01173	68.92	0.04693	53.64	0.04693	20.2	0.01173	19.3334
0.48177	1.759										0.19003	214.066	0.18815	100.152	0.01176	68.72	0.04704	53.68	0.04704	20.24	0.01176	19.3162
0.48289	1.759										0.19048	214.066	0.1886	101.4	0.01179	68.68	0.04715	53.64	0.04715	20.16	0.01179	19.3046
0.484	1.76										0.19093	214.066	0.18904	100.672	0.01182	68.8	0.04726	53.6	0.04726	20.2	0.01182	19.2931
0.48511	1.76										0.19138	214.066	0.18948	100.412	0.01184	68.68	0.04737	53.6	0.04737	20.2	0.01184	19.2874
0.48622	1.76										0.19183	214.066	0.18993	101.088	0.01187	68.6	0.04748	53.52	0.04748	20.12	0.01187	19.2845
0.48733	1.76										0.19228	214.066	0.19037	100.828	0.0119	68.68	0.04759	53.52	0.04759	20.16	0.0119	19.2298
0.48845	1.759										0.19273	214.066	0.19082	99.84	0.01193	68.52	0.0477	53.64	0.0477	20.2	0.01193	19.1779
0.48956	1.758										0.19318	214.066	0.19126	99.84	0.01195	68.52	0.04782	53.56	0.04782	20.12	0.01195	19.152
0.49067	1.758										0.19363	214.066	0.19171	99.684	0.01198	68.52	0.04793	53.6	0.04793	20.12	0.01198	19.1462
0.49178	1.756										0.19408	214.066	0.19215	99.424	0.01201	68.68	0.04804	53.52	0.04804	20.16	0.01201	19.1549
0.49317	1.757										0.19452	214.066	0.1926	99.944	0.01204	68.64	0.04815	53.68	0.04815	20.08	0.01204	19.1376
0.49428	1.758										0.19497	214.066	0.19304	99.164	0.01207	68.56	0.04826	53.6	0.04826	20.16	0.01207	19.0656
0.4954	1.758										0.19542	214.066	0.19349	98.696	0.01209	68.6	0.04837	53.6	0.04837	20.16	0.01209	19.0368
0.49651	1.758										0.19587	214.066	0.19393	99.216	0.01212	68.56	0.04848	53.64	0.04848	20.08	0.01212	19.057
0.49762	1.759										0.19632	214.066	0.19438	100.152	0.01215	68.44	0.04859	53.6	0.04859	20.16	0.01215	19.0598
0.49873	1.759										0.19677	214.066	0.19482	99.424	0.01218	68.4	0.04871	53.64	0.04871	20.12	0.01218	19.0598
0.49984	1.759										0.19722	214.066	0.19527	99.58	0.0122	68.4	0.04882	53.56	0.04882	20.08	0.0122	19.0541
0.50096	1.76										0.19767	214.066	0.19571	99.164	0.01223	68.4	0.04893	53.52	0.04893	20.12	0.01223	19.0685
0.50207	1.759										0.19812	214.066	0.19616	100.776	0.01226	68.36	0.04904	53.44	0.04904	20.08	0.01226	19.0541
0.50318	1.759										0.19857	214.066	0.1966	99.996	0.01229	68.4	0.04915	53.36	0.04915	20.04	0.01229	19.0253
0.50457	1.76										0.19902	214.066	0.19705	99.684	0.01232	68.32	0.04926	53.32	0.04926	20.12	0.01232	18.9821
0.50568	1.759										0.19947	214.066	0.19749	99.528	0.01234	68.28	0.04937	53.32	0.04937	20.12	0.01234	18.9418
0.50679	1.76										0.19992	214.066	0.19794	99.268	0.01237	68.2	0.04948	53.28	0.04948	20.04	0.01237	18.913
0.50791	1.761										0.20036	214.066	0.19838	99.788	0.0124	68.28	0.0496	53.24	0.0496	20.08	0.0124	18.8957
0.50902	1.761										0.20081	214.066	0.19883	99.632	0.01243	68.16	0.04971	53.16	0.04971	20.04	0.01243	18.8726
0.51013	1.761										0.20126	214.066	0.19927	99.632	0.01245	68.12	0.04982	53.08	0.04982	20.08	0.01245	18.8179
0.51124	1.762										0.20171	214.066	0.19972	99.528	0.01248	68.44	0.04993	53.12	0.04993	20.04	0.01248	18.792
0.51235	1.762										0.20216	214.066	0.20016	99.84	0.01251	68.12	0.05004	53.12	0.05004	20.04	0.01251	18.7747
0.51347	1.762										0.20261	214.066	0.2006	99.736	0.01254	68.2	0.05015	53.04	0.05015	20.12	0.01254	18.8208
0.51458	1.763										0.20306	214.066	0.20105	99.164	0.01257	68.2	0.05026	53	0.05026	20.04	0.01257	18.8294
0.51569	1.762										0.20351	214.066	0.20149	99.216	0.01259	68.2	0.05037	53.04	0.05037	20.04	0.01259	18.8006
0.51708	1.762										0.20396	214.066	0.20194	99.372	0.01262	68.12	0.05048	52.92	0.05048	20.08	0.01262	18.8006
0.51819	1.76										0.20441	214.066	0.20238	99.164	0.01265	68.2	0.0506	52.84	0.0506	20.04	0.01265	18.8035
0.5193	1.758										0.20486	214.066	0.20283	98.644	0.01268	68.04	0.05071	52.84	0.05071	20.04	0.01268	18.8237
0.52042	1.758										0.20531	214.066	0.20327	98.488	0.0127	68.08	0.05082	52.76	0.05082	20.08	0.0127	18.8179
0.52153	1.759										0.20576	214.066	0.20372	98.072	0.01273	68.04	0.05093	52.76	0.05093	20	0.01273	18.8093
0.52264	1.759										0.2062	214.066	0.20416	98.748	0.01276	68.04	0.05104	52.68	0.05104	20.04	0.01276	18.792
0.52375	1.76										0.20665	214.212	0.20461	98.28	0.01279	68.04	0.05115	52.64	0.05115	20	0.01279	18.8006
0.52486	1.759										0.2071	214.066	0.20505	98.54	0.01282	68.08	0.05126	52.64	0.05126	20	0.01282	18.8208
0.52598	1.76										0.20755	214.066	0.2055	99.32	0.01284	67.96	0.05137	52.64	0.05137	20	0.01284	18.8035
0.52709	1.76										0.208	214.066	0.20594	100.672	0.01287	67.92	0.05149	52.64	0.05149	19.96	0.01287	18.7315
0.52848	1.76										0.20845	214.212	0.20639	100.36	0.0129	67.88	0.0516	52.6	0.0516	20	0.0129	18.6538
0.52959	1.76										0.2089	214.212	0.20683	99.788	0.01293	67.92	0.05171	52.56	0.05171	20	0.01293	18.6797
0.5307	1.76										0.20935	214.066	0.20728	100.1	0.01295	67.88	0.05182	52.52	0.05182	19.92	0.01295	18.7142
0.53181	1.76										0.2098	214.066	0.20772	99.736	0.01298	67.88	0.05193	52.52	0.05193	19.96	0.01298	18.6826
0.53293	1.76										0.21025	214.212	0.20817	99.84	0.01301	67.88	0.05204	52.48	0.05204	20	0.01301	18.6797
0.53404	1.76										0.2107	214.066	0.20861	99.684	0.01304	67.92	0.05215	52.52	0.05215	19.96	0.01304	18.6624
0.53515	1.759										0.21115	214.066	0.20906	99.268	0.01307	67.84	0.05226	52.48	0.05226	20	0.01307	18.671
0.53626	1.76										0.2116	214.066	0.2095	98.956	0.01309	67.8	0.05238	52.44	0.05238	19.92	0.01309	18.6653
0.53737	1.76										0.21205	214.066	0.20995	99.684	0.01312	67.76	0.05249	52.44	0.05249	19.92	0.01312	18.5933
0.53849	1.76										0.21249	214.066	0.21039	99.528	0.01315	67.8	0.0526	52.4	0.0526	19.96	0.01315	18.5501
0.5396	1.76										0.21294	214.212	0.21084	99.216	0.01318	67.68	0.05271	52.48	0.05271	19.92	0.01318	18.527
0.54099	1.761										0.21339	214.066	0.21128	99.788	0.01321	67.72	0.05282	52.36	0.05282	19.92	0.01321	18.5155
0.5421	1.76										0.21384	214.066	0.21172	99.372	0.01323	67.64	0.05293	52.32	0.05293	19.96	0.01323	18.4838
0.54321	1.76										0.21429	214.212	0.21217	99.528	0.01326	67.76	0.05304	52.4	0.05304	19.92	0.01326	18.4781
0.54432	1.759										0.21474	214.212	0.21261	99.684	0.01329	67.68	0.05315	52.32	0.05315	19.88	0.01329	18.4694
0.54544	1.76										0.21519	214.066	0.21306	100.1	0.01332	67.68	0.05326	52.2	0.05326	19.92	0.01332	18.4579
0.54655	1.76										0.21564	214.212	0.2135	100.62	0.01334	67.64	0.05338	52.2	0.05338	19.88	0.01334	18.504
0.54766	1.759										0.21609	214.212	0.21395	100.36	0.01337	67.56	0.05349	52.24	0.05349	19.92	0.01337	18.5011
0.54877	1.759										0.21654	214.066	0.21439	99.788	0.0134	67.64	0.0536	52.16	0.0536	19.92	0.0134	18.4781
0.54988	1.759										0.21699	214.212	0.21484	100.308	0.01343	67.6	0.05371	52.16	0.05371	19.88	0.01343	18.4781
0.551	1.76										0.21744	214.212	0.21528	99.788	0.01346	67.6	0.05382	52.12	0.05382	19.92	0.01346	18.4954
0.55239	1.759										0.21789	214.066	0.21573	99.84	0.01348	67.52	0.05393	52.12	0.05393	19.92	0.01348	18.4752
0.5535	1.759										0.21833	214.212	0.21617	99.736	0.01351	67.52	0.05404	52.08	0.05404	19.88	0.01351	18.4262
0.55461	1.76										0.21878	214.212	0.21662	99.996	0.01354	67.48	0.05415	52.12	0.05415	19.92	0.01354	18.3917
0.55572	1.76										0.21923	214.212	0.21706	100.048	0.01357	67.44	0.05427	52.12	0.05427	19.84	0.01357	18.383
0.55683	1.761										0.21968	214.212	0.21751	100.672	0.01359	67.48	0.05438	52	0.05438	19.92	0.01359	18.4205
0.55795	1.761										0.22013	214.212	0.21795	100.36	0.01362	67.36	0.05449	52.04	0.05449	19.88	0.01362	18.383
0.55906	1.76										0.22058	214.066	0.2184	100.36	0.01365	67.44	0.0546	52	0.0546	19.84	0.01365	18.3283
0.56017	1.76										0.22103	214.212	0.21884	100.88	0.01368	67.48	0.05471	51.96	0.05471	19.84	0.01368	18.3053
0.56128	1.757										0.22148	214.212	0.21929	99.944	0.01371	67.4	0.05482	51.96	0.05482	19.88	0.01371	18.2938
0.56239	1.758										0.22193	214.212	0.21973	99.944	0.01373	67.4	0.05493	51.96	0.05493	19.8	0.01373	18.2822
0.56378	1.758										0.22238	214.212	0.22018	100.36	0.01376	67.28	0.05504	51.84	0.05504	19.84	0.01376	18.2304
0.5649	1.759										0.22283	214.212	0.22062	100.62	0.01379	67.4	0.05516	51.84	0.05516	19.84	0.01379	18.1642
0.56601	1.759										0.22328	214.212	0.22107	100.048	0.01382	67.24	0.05527	51.84	0.05527	19.8	0.01382	18.1469
0.56712	1.76										0.22373	214.212	0.22151	99.788	0.01384	67.16	0.05538	51.8	0.05538	19.84	0.01384	18.1526
0.56823	1.759										0.22417	214.212	0.22196	100.412	0.01387	67.44	0.05549	51.8	0.05549	19.8	0.01387	18.2131
0.56934	1.759										0.22462	214.212	0.2224	100.828	0.0139	67.16	0.0556	51.72	0.0556	19.84	0.0139	18.1958
0.57046	1.759										0.22507	214.212	0.22284	100.568	0.01393	67.16	0.05571	51.76	0.05571	19.84	0.01393	18.1728
0.57157	1.76										0.22552	214.212	0.22329	101.14	0.01396	67.28	0.05582	51.76	0.05582	19.8	0.01396	18.1526
0.57268	1.76										0.22597	214.212	0.22373	101.66	0.01398	67.12	0.05593	51.72	0.05593	19.84	0.01398	18.1613
0.57379	1.761										0.22642	214.212	0.22418	100.308	0.01401	67.2	0.05604	51.72	0.05604	19.84	0.01401	18.1901
0.5749	1.761										0.22687	214.212	0.22462	100.412	0.01404	67.24	0.05616	51.76	0.05616	19.76	0.01404	18.1382
0.57629	1.761										0.22732	214.212	0.22507	99.736	0.01407	67.12	0.05627	51.72	0.05627	19.84	0.01407	18.1152
0.57741	1.761										0.22777	214.212	0.22551	99.58	0.01409	67.16	0.05638	51.72	0.05638	19.76	0.01409	18.1555
0.57852	1.761										0.22822	214.212	0.22596	99.164	0.01412	67.16	0.05649	51.84	0.05649	19.76	0.01412	18.1958
0.57963	1.761										0.22867	214.212	0.2264	99.788	0.01415	67.12	0.0566	51.76	0.0566	19.84	0.01415	18.1526
0.58074	1.761										0.22912	214.212	0.22685	99.632	0.01418	67.16	0.05671	51.76	0.05671	19.76	0.01418	18.0864
0.58185	1.761										0.22957	214.212	0.22729	99.268	0.01421	67.24	0.05682	51.84	0.05682	19.76	0.01421	18.0778
0.58297	1.761										0.23001	214.212	0.22774	99.164	0.01423	67.16	0.05693	51.8	0.05693	19.84	0.01423	18.0806
0.58408	1.76										0.23046	214.212	0.22818	98.696	0.01426	67.16	0.05705	51.92	0.05705	19.72	0.01426	18.072
0.58519	1.76										0.23091	214.212	0.22863	98.436	0.01429	67.2	0.05716	52.08	0.05716	19.76	0.01429	18.0288
0.5863	1.759										0.23136	214.212	0.22907	98.748	0.01432	67.16	0.05727	52	0.05727	19.8	0.01432	17.9856
0.58769	1.76										0.23181	214.212	0.22952	99.424	0.01434	67.24	0.05738	52	0.05738	19.72	0.01434	17.9712
0.5888	1.76										0.23226	214.212	0.22996	99.84	0.01437	67.08	0.05749	51.96	0.05749	19.76	0.01437	17.9683
0.58992	1.76										0.23271	214.212	0.23041	100.204	0.0144	67.12	0.0576	51.96	0.0576	19.76	0.0144	17.9539
0.59103	1.76										0.23316	214.212	0.23085	100.724	0.01443	67.16	0.05771	51.96	0.05771	19.72	0.01443	17.9165
0.59214	1.76										0.23361	214.212	0.2313	99.892	0.01446	67.08	0.05782	52	0.05782	19.76	0.01446	17.8675
0.59325	1.761										0.23406	214.212	0.23174	99.788	0.01448	67.08	0.05794	51.92	0.05794	19.72	0.01448	17.905
0.59436	1.761										0.23451	214.212	0.23219	99.84	0.01451	67.08	0.05805	51.84	0.05805	19.68	0.01451	17.9194
0.59548	1.761										0.23496	214.212	0.23263	99.112	0.01454	67.04	0.05816	51.88	0.05816	19.72	0.01454	17.8848
0.59659	1.762										0.23541	214.212	0.23308	99.424	0.01457	67.08	0.05827	51.76	0.05827	19.72	0.01457	17.8531
0.5977	1.76										0.23586	214.212	0.23352	99.58	0.0146	67	0.05838	51.84	0.05838	19.68	0.0146	17.8618
0.59881	1.76										0.2363	214.212	0.23396	99.528	0.01462	67.12	0.05849	51.76	0.05849	19.72	0.01462	17.8848
0.6002	1.761										0.23675	214.212	0.23441	99.008	0.01465	66.96	0.0586	51.68	0.0586	19.72	0.01465	17.8992
0.60131	1.761										0.2372	214.212	0.23485	98.228	0.01468	67.04	0.05871	51.6	0.05871	19.68	0.01468	17.856
0.60243	1.761										0.23765	214.212	0.2353	98.956	0.01471	66.92	0.05882	51.64	0.05882	19.72	0.01471	17.807
0.60354	1.761										0.2381	214.212	0.23574	99.58	0.01473	66.96	0.05894	51.72	0.05894	19.68	0.01473	17.8387
0.60465	1.762										0.23855	214.212	0.23619	99.164	0.01476	66.96	0.05905	51.68	0.05905	19.64	0.01476	17.8358
0.60576	1.761										0.239	214.212	0.23663	99.892	0.01479	66.84	0.05916	51.64	0.05916	19.72	0.01479	17.8589
0.60687	1.762										0.23945	214.212	0.23708	99.476	0.01482	66.96	0.05927	51.56	0.05927	19.68	0.01482	17.8387
0.60799	1.762										0.2399	214.212	0.23752	99.112	0.01485	66.92	0.05938	51.6	0.05938	19.64	0.01485	17.8301
0.6091	1.76										0.24035	214.212	0.23797	99.268	0.01487	66.88	0.05949	51.56	0.05949	19.72	0.01487	17.8243
0.61021	1.76										0.2408	214.212	0.23841	98.852	0.0149	66.84	0.0596	51.56	0.0596	19.64	0.0149	17.8186
0.6116	1.761										0.24125	214.212	0.23886	99.06	0.01493	66.88	0.05971	51.48	0.05971	19.64	0.01493	17.8099
0.61271	1.76										0.2417	214.212	0.2393	99.06	0.01496	66.88	0.05983	51.44	0.05983	19.68	0.01496	17.761
0.61382	1.759										0.24214	214.212	0.23975	99.424	0.01498	66.84	0.05994	51.44	0.05994	19.64	0.01498	17.7293
0.61494	1.76										0.24259	214.212	0.24019	99.164	0.01501	66.68	0.06005	51.44	0.06005	19.68	0.01501	17.7235
0.61605	1.76										0.24304	214.212	0.24064	98.644	0.01504	66.8	0.06016	51.4	0.06016	19.68	0.01504	17.7062
0.61716	1.76										0.24349	214.212	0.24108	98.904	0.01507	66.68	0.06027	51.36	0.06027	19.64	0.01507	17.6515
0.61827	1.76										0.24394	214.212	0.24153	99.476	0.0151	66.76	0.06038	51.32	0.06038	19.68	0.0151	17.6198
0.61938	1.761										0.24439	214.212	0.24197	98.54	0.01512	66.76	0.06049	51.36	0.06049	19.68	0.01512	17.6054
0.6205	1.761										0.24484	214.212	0.24242	98.436	0.01515	66.76	0.0606	51.36	0.0606	19.6	0.01515	17.5853
0.62161	1.761										0.24529	214.212	0.24286	99.528	0.01518	66.68	0.06072	51.36	0.06072	19.68	0.01518	17.5392
0.62272	1.761										0.24574	214.212	0.24331	99.528	0.01521	66.68	0.06083	51.36	0.06083	19.64	0.01521	17.5219
0.62411	1.76										0.24619	214.212	0.24375	98.8	0.01523	66.68	0.06094	51.4	0.06094	19.6	0.01523	17.5133
0.62522	1.76										0.24664	214.212	0.2442	98.54	0.01526	66.64	0.06105	51.32	0.06105	19.68	0.01526	17.5277
0.62633	1.761										0.24709	214.212	0.24464	98.384	0.01529	66.6	0.06116	51.28	0.06116	19.6	0.01529	17.5795
0.62745	1.76										0.24754	214.212	0.24508	98.8	0.01532	66.52	0.06127	51.32	0.06127	19.56	0.01532	17.5795
0.62856	1.76										0.24798	214.212	0.24553	99.06	0.01535	66.44	0.06138	51.24	0.06138	19.64	0.01535	17.5536
0.62967	1.761										0.24843	214.212	0.24597	98.384	0.01537	66.52	0.06149	51.2	0.06149	19.6	0.01537	17.5104
0.63078	1.761										0.24888	214.212	0.24642	98.436	0.0154	66.6	0.0616	51.28	0.0616	19.6	0.0154	17.5046
0.63189	1.762										0.24933	214.212	0.24686	98.748	0.01543	66.56	0.06172	51.32	0.06172	19.6	0.01543	17.5334
0.63301	1.762										0.24978	214.212	0.24731	98.904	0.01546	66.56	0.06183	51.32	0.06183	19.56	0.01546	17.5046
0.63412	1.762										0.25023	214.212	0.24775	98.904	0.01548	66.56	0.06194	51.24	0.06194	19.56	0.01548	17.4672
0.63551	1.762										0.25068	214.212	0.2482	98.332	0.01551	66.44	0.06205	51.28	0.06205	19.6	0.01551	17.4614
0.63662	1.762										0.25113	214.212	0.24864	98.904	0.01554	66.36	0.06216	51.52	0.06216	19.56	0.01554	17.4528
0.63773	1.763										0.25158	214.212	0.24909	98.956	0.01557	66.6	0.06227	51.48	0.06227	19.6	0.01557	17.473
0.63884	1.763										0.25203	214.212	0.24953	100.048	0.0156	66.4	0.06238	51.4	0.06238	19.6	0.0156	17.4528
0.63996	1.763										0.25248	214.212	0.24998	99.736	0.01562	66.4	0.06249	51.4	0.06249	19.56	0.01562	17.4154
0.64107	1.761										0.25293	214.212	0.25042	99.32	0.01565	66.44	0.06261	51.4	0.06261	19.6	0.01565	17.4067
0.64218	1.762										0.25338	214.212	0.25087	98.384	0.01568	66.4	0.06272	51.36	0.06272	19.52	0.01568	17.4614
0.64329	1.762										0.25383	214.212	0.25131	98.488	0.01571	66.4	0.06283	51.36	0.06283	19.6	0.01571	17.4326
0.6444	1.762										0.25427	214.212	0.25176	98.852	0.01573	66.4	0.06294	51.28	0.06294	19.6	0.01573	17.4154
0.64552	1.762										0.25472	214.212	0.2522	98.956	0.01576	66.24	0.06305	51.28	0.06305	19.56	0.01576	17.3981
0.64691	1.762										0.25517	214.212	0.25265	98.384	0.01579	66.32	0.06316	51.28	0.06316	19.6	0.01579	17.3722
0.64802	1.763										0.25562	214.212	0.25309	98.748	0.01582	66.32	0.06327	51.32	0.06327	19.52	0.01582	17.3606
0.64913	1.764										0.25607	214.212	0.25354	98.904	0.01585	66.24	0.06338	51.24	0.06338	19.56	0.01585	17.352
0.65024	1.763										0.25652	214.212	0.25398	98.592	0.01587	66.4	0.0635	51.2	0.0635	19.56	0.01587	17.3318
0.65135	1.764										0.25697	214.212	0.25443	98.696	0.0159	66.32	0.06361	51.2	0.06361	19.52	0.0159	17.3232
0.65247	1.763										0.25742	214.212	0.25487	99.476	0.01593	66.28	0.06372	51.12	0.06372	19.56	0.01593	17.329
0.65358	1.763										0.25787	214.212	0.25532	99.84	0.01596	66.32	0.06383	51.12	0.06383	19.52	0.01596	17.352
0.65469	1.762										0.25832	214.212	0.25576	98.852	0.01599	66.2	0.06394	51.08	0.06394	19.52	0.01599	17.3635
0.6558	1.763										0.25877	214.212	0.2562	98.436	0.01601	66.2	0.06405	51.04	0.06405	19.56	0.01601	17.3088
0.65691	1.762										0.25922	214.212	0.25665	97.812	0.01604	66.08	0.06416	51.04	0.06416	19.48	0.01604	17.2368
0.65803	1.762										0.25967	214.212	0.25709	98.28	0.01607	66.24	0.06427	51.04	0.06427	19.52	0.01607	17.2051
0.65942	1.761										0.26011	214.212	0.25754	98.072	0.0161	66.12	0.06438	51.04	0.06438	19.52	0.0161	17.2166
0.66053	1.761										0.26056	214.212	0.25798	98.592	0.01612	66.16	0.0645	51	0.0645	19.48	0.01612	17.1994
0.66164	1.761										0.26101	214.212	0.25843	98.904	0.01615	66.12	0.06461	50.96	0.06461	19.56	0.01615	17.185
0.66275	1.761										0.26146	214.212	0.25887	99.112	0.01618	66.16	0.06472	50.96	0.06472	19.52	0.01618	17.185
0.66386	1.761										0.26191	214.212	0.25932	99.112	0.01621	66.12	0.06483	50.92	0.06483	19.52	0.01621	17.185
0.66498	1.761										0.26236	214.212	0.25976	98.54	0.01624	66.16	0.06494	50.8	0.06494	19.52	0.01624	17.1936
0.66609	1.762										0.26281	214.212	0.26021	99.008	0.01626	66.16	0.06505	50.84	0.06505	19.48	0.01626	17.1734
0.6672	1.762										0.26326	214.212	0.26065	99.736	0.01629	66.12	0.06516	50.88	0.06516	19.52	0.01629	17.1446
0.66831	1.763										0.26371	214.212	0.2611	100.776	0.01632	66.04	0.06527	50.84	0.06527	19.52	0.01632	17.1792
0.66942	1.763										0.26416	214.212	0.26154	100.152	0.01635	66.08	0.06539	50.8	0.06539	19.44	0.01635	17.1763
0.67081	1.762										0.26461	214.212	0.26199	100.204	0.01637	66	0.0655	50.88	0.0655	19.52	0.01637	17.1475
0.67193	1.761										0.26506	214.212	0.26243	100.048	0.0164	66	0.06561	50.92	0.06561	19.48	0.0164	17.1216
0.67304	1.761										0.26551	214.212	0.26288	99.476	0.01643	66.08	0.06572	50.84	0.06572	19.48	0.01643	17.1072
0.67415	1.761										0.26595	214.212	0.26332	99.476	0.01646	66	0.06583	50.76	0.06583	19.48	0.01646	17.1014
0.67526	1.761										0.2664	214.212	0.26377	99.216	0.01649	65.96	0.06594	50.76	0.06594	19.44	0.01649	17.1245
0.67637	1.76										0.26685	214.212	0.26421	99.424	0.01651	65.92	0.06605	50.84	0.06605	19.52	0.01651	17.0986
0.67749	1.761										0.2673	214.212	0.26466	99.06	0.01654	65.96	0.06616	50.76	0.06616	19.44	0.01654	17.0323
0.6786	1.761										0.26775	214.212	0.2651	98.176	0.01657	65.8	0.06628	50.8	0.06628	19.44	0.01657	17.0006
0.67971	1.762										0.2682	214.212	0.26555	98.956	0.0166	65.84	0.06639	50.64	0.06639	19.48	0.0166	17.0122
0.68082	1.761										0.26865	214.212	0.26599	98.644	0.01662	65.8	0.0665	50.68	0.0665	19.4	0.01662	17.0266
0.68193	1.761										0.2691	214.212	0.26644	98.228	0.01665	65.88	0.06661	50.64	0.06661	19.48	0.01665	17.0122
0.68332	1.761										0.26955	214.212	0.26688	98.644	0.01668	65.68	0.06672	50.64	0.06672	19.48	0.01668	16.9862
0.68444	1.762										0.27	214.212	0.26732	98.228	0.01671	65.88	0.06683	50.64	0.06683	19.4	0.01671	17.0352
0.68555	1.762										0.27045	214.212	0.26777	98.956	0.01674	65.84	0.06694	50.56	0.06694	19.44	0.01674	17.0986
0.68666	1.763										0.2709	214.212	0.26821	98.54	0.01676	65.76	0.06705	50.6	0.06705	19.44	0.01676	17.1158
0.68777	1.762										0.27135	214.212	0.26866	98.228	0.01679	65.72	0.06716	50.52	0.06716	19.4	0.01679	17.0842
0.68888	1.763										0.2718	214.212	0.2691	99.424	0.01682	65.68	0.06728	50.52	0.06728	19.44	0.01682	17.0525
0.69	1.761										0.27224	214.212	0.26955	98.852	0.01685	65.68	0.06739	50.6	0.06739	19.4	0.01685	17.0381
0.69111	1.761										0.27269	214.212	0.26999	99.112	0.01687	65.72	0.0675	50.48	0.0675	19.4	0.01687	17.0554
0.69222	1.761										0.27314	214.212	0.27044	98.956	0.0169	65.6	0.06761	50.52	0.06761	19.48	0.0169	17.0352
0.69333	1.762										0.27359	214.212	0.27088	98.696	0.01693	65.64	0.06772	50.4	0.06772	19.4	0.01693	16.9776
0.69472	1.762										0.27404	214.212	0.27133	99.06	0.01696	65.8	0.06783	50.36	0.06783	19.44	0.01696	16.92
0.69583	1.761										0.27449	214.212	0.27177	98.696	0.01699	65.6	0.06794	50.28	0.06794	19.4	0.01699	16.9027
0.69695	1.761										0.27494	214.212	0.27222	99.164	0.01701	65.56	0.06805	50.24	0.06805	19.4	0.01701	16.8998
0.69806	1.762										0.27539	214.212	0.27266	98.228	0.01704	65.6	0.06817	50.24	0.06817	19.44	0.01704	16.8854
0.69917	1.762										0.27584	214.212	0.27311	98.488	0.01707	65.68	0.06828	50.28	0.06828	19.36	0.01707	16.871
0.70028	1.762										0.27629	214.212	0.27355	99.216	0.0171	65.64	0.06839	50.24	0.06839	19.4	0.0171	16.8682
0.70139	1.763										0.27674	214.212	0.274	99.528	0.01712	65.68	0.0685	50.28	0.0685	19.44	0.01712	16.8797
0.70251	1.762										0.27719	214.212	0.27444	98.696	0.01715	65.56	0.06861	50.24	0.06861	19.4	0.01715	16.8538
0.70362	1.762										0.27764	214.212	0.27489	98.072	0.01718	65.52	0.06872	50.24	0.06872	19.36	0.01718	16.825
0.70473	1.762										0.27808	214.212	0.27533	98.696	0.01721	65.52	0.06883	50.16	0.06883	19.4	0.01721	16.7904
0.70612	1.762										0.27853	214.212	0.27578	98.384	0.01724	65.6	0.06894	50.2	0.06894	19.36	0.01724	16.7962
0.70723	1.763										0.27898	214.212	0.27622	99.112	0.01726	65.44	0.06906	50.16	0.06906	19.36	0.01726	16.8365
0.70834	1.763										0.27943	214.212	0.27667	99.32	0.01729	65.52	0.06917	50.28	0.06917	19.4	0.01729	16.8566
0.70946	1.764										0.27988	214.212	0.27711	98.384	0.01732	65.44	0.06928	50.32	0.06928	19.36	0.01732	16.8192
0.71057	1.763										0.28033	214.212	0.27756	98.072	0.01735	65.44	0.06939	50.28	0.06939	19.36	0.01735	16.7904
0.71168	1.763										0.28078	214.212	0.278	98.8	0.01738	65.4	0.0695	50.32	0.0695	19.4	0.01738	16.7933
0.71279	1.763										0.28134	214.212	0.27856	98.748	0.0174	65.36	0.06961	50.28	0.06961	19.36	0.0174	16.8163
0.7139	1.762										0.28162	214.212	0.27883	98.02	0.01743	65.36	0.06972	50.32	0.06972	19.36	0.01743	16.8077
0.71502	1.761										0.28218	214.212	0.27939	98.592	0.01746	65.36	0.06983	50.24	0.06983	19.36	0.01746	16.7616
0.71613	1.76										0.28246	214.212	0.27967	98.124	0.01749	65.36	0.06994	50.28	0.06994	19.32	0.01749	16.7328
0.71724	1.76										0.28303	214.212	0.28022	97.552	0.01751	65.32	0.07006	50.2	0.07006	19.36	0.01751	16.7472
0.71863	1.761										0.28359	214.212	0.28078	97.76	0.01754	65.32	0.07017	50.08	0.07017	19.36	0.01754	16.7616
0.71974	1.761										0.28387	214.212	0.28106	98.176	0.01757	65.32	0.07028	50.04	0.07028	19.28	0.01757	16.7702
0.72085	1.761										0.28443	214.212	0.28161	98.592	0.0176	65.32	0.07039	50.04	0.07039	19.4	0.0176	16.7558
0.72197	1.762										0.28471	214.212	0.28189	98.384	0.01763	65.24	0.0705	50.12	0.0705	19.32	0.01763	16.7674
0.72308	1.763										0.28527	214.066	0.28245	98.228	0.01765	65.2	0.07061	50.04	0.07061	19.32	0.01765	16.7674
0.72419	1.763										0.28583	214.066	0.283	97.968	0.01768	65.28	0.07072	50	0.07072	19.36	0.01768	16.7472
0.7253	1.763										0.28611	214.066	0.28328	98.28	0.01771	65.16	0.07083	50	0.07083	19.28	0.01771	16.7098
0.72641	1.763										0.28668	214.066	0.28384	99.164	0.01774	65.2	0.07095	49.84	0.07095	19.32	0.01774	16.7098
0.72753	1.763										0.28696	214.066	0.28412	99.684	0.01776	65.28	0.07106	49.84	0.07106	19.32	0.01776	16.704
0.72864	1.763										0.28752	214.066	0.28467	99.164	0.01779	65.12	0.07117	49.96	0.07117	19.28	0.01779	16.7011
0.73003	1.763										0.28808	214.066	0.28523	98.644	0.01782	65.16	0.07128	49.84	0.07128	19.36	0.01782	16.6608
0.73114	1.762										0.28836	214.066	0.28551	98.644	0.01785	65.12	0.07139	49.76	0.07139	19.32	0.01785	16.6118
0.73225	1.763										0.28892	214.066	0.28606	98.176	0.01788	65.04	0.0715	49.72	0.0715	19.28	0.01788	16.6435
0.73336	1.763										0.2892	214.066	0.28634	98.228	0.0179	65.08	0.07161	49.72	0.07161	19.32	0.0179	16.681
0.73448	1.763										0.28976	214.066	0.2869	97.916	0.01793	65.08	0.07172	49.76	0.07172	19.32	0.01793	16.6666
0.73559	1.763										0.29033	214.066	0.28745	97.812	0.01796	65.2	0.07184	49.8	0.07184	19.28	0.01796	16.6723
0.7367	1.762										0.29061	214.066	0.28773	98.176	0.01799	64.96	0.07195	49.88	0.07195	19.24	0.01799	16.6291
0.73781	1.76										0.29117	214.066	0.28829	97.916	0.01801	65.04	0.07206	49.88	0.07206	19.32	0.01801	16.6349
0.73892	1.76										0.29145	214.066	0.28856	97.5	0.01804	65	0.07217	49.88	0.07217	19.28	0.01804	16.6493
0.74004	1.76										0.29201	214.066	0.28912	97.396	0.01807	65	0.07228	49.8	0.07228	19.24	0.01807	16.6464
0.74115	1.76										0.29257	214.066	0.28968	97.604	0.0181	65	0.07239	49.8	0.07239	19.32	0.0181	16.6522
0.74254	1.761										0.29285	214.066	0.28995	98.124	0.01813	65.08	0.0725	49.76	0.0725	19.28	0.01813	16.6262
0.74365	1.762										0.29342	214.066	0.29051	97.708	0.01815	65	0.07261	49.64	0.07261	19.28	0.01815	16.5974
0.74476	1.762										0.2937	214.066	0.29079	98.228	0.01818	64.96	0.07272	49.68	0.07272	19.28	0.01818	16.5686
0.74587	1.762										0.29426	214.066	0.29134	97.708	0.01821	64.96	0.07284	49.72	0.07284	19.24	0.01821	16.5629
0.74699	1.762										0.29482	214.066	0.2919	98.54	0.01824	65.04	0.07295	49.72	0.07295	19.28	0.01824	16.5946
0.7481	1.761										0.2951	214.066	0.29218	97.656	0.01826	64.96	0.07306	49.68	0.07306	19.28	0.01826	16.5888
0.74921	1.761										0.29566	214.066	0.29273	97.604	0.01829	64.92	0.07317	49.68	0.07317	19.24	0.01829	16.5744
0.75032	1.762										0.29594	214.066	0.29301	98.436	0.01832	64.92	0.07328	49.68	0.07328	19.28	0.01832	16.5946
0.75143	1.761										0.2965	214.066	0.29357	98.904	0.01835	65	0.07339	49.8	0.07339	19.24	0.01835	16.5946
0.75255	1.762										0.29707	214.066	0.29412	99.164	0.01838	64.88	0.0735	49.72	0.0735	19.2	0.01838	16.6234
0.75394	1.762										0.29735	214.066	0.2944	98.28	0.0184	64.84	0.07361	49.64	0.07361	19.24	0.0184	16.6349
0.75505	1.762										0.29791	214.066	0.29496	98.644	0.01843	64.88	0.07373	49.72	0.07373	19.24	0.01843	16.6118
0.75616	1.763										0.29819	214.066	0.29524	98.54	0.01846	64.76	0.07384	49.68	0.07384	19.2	0.01846	16.6176
0.75727	1.762										0.29875	214.066	0.29579	99.476	0.01849	64.8	0.07395	49.72	0.07395	19.24	0.01849	16.6464
0.75838	1.763										0.29931	214.066	0.29635	100.1	0.01851	64.76	0.07406	49.72	0.07406	19.28	0.01851	16.681
0.7595	1.763										0.29959	214.066	0.29663	99.892	0.01854	64.68	0.07417	49.72	0.07417	19.2	0.01854	16.6925
0.76061	1.763										0.30015	214.066	0.29718	99.216	0.01857	64.72	0.07428	49.76	0.07428	19.24	0.01857	16.7069
0.76172	1.763										0.30043	214.066	0.29746	98.8	0.0186	64.72	0.07439	49.8	0.07439	19.24	0.0186	16.7328
0.76283	1.764										0.301	214.066	0.29802	99.164	0.01863	64.8	0.0745	49.64	0.0745	19.2	0.01863	16.7069
0.76394	1.764										0.30156	214.066	0.29857	98.852	0.01865	64.72	0.07462	49.64	0.07462	19.24	0.01865	16.655
0.76506	1.764										0.30184	214.066	0.29885	99.112	0.01868	64.72	0.07473	49.6	0.07473	19.24	0.01868	16.6147
0.76645	1.764										0.3024	214.066	0.29941	99.112	0.01871	64.76	0.07484	49.64	0.07484	19.16	0.01871	16.6234
0.76756	1.764										0.30268	214.066	0.29968	98.748	0.01874	64.76	0.07495	49.6	0.07495	19.24	0.01874	16.6291
0.76867	1.764										0.30324	214.066	0.30024	98.592	0.01877	64.72	0.07506	49.72	0.07506	19.24	0.01877	16.632
0.76978	1.764										0.3038	214.066	0.3008	98.956	0.01879	64.6	0.07517	49.64	0.07517	19.2	0.01879	16.5888
0.77089	1.765										0.30408	214.066	0.30107	99.112	0.01882	64.52	0.07528	49.52	0.07528	19.24	0.01882	16.5686
0.77201	1.765										0.30465	214.066	0.30163	99.424	0.01885	64.64	0.07539	49.52	0.07539	19.2	0.01885	16.5629
0.77312	1.765										0.30493	214.066	0.30191	99.788	0.01888	64.52	0.0755	49.44	0.0755	19.16	0.01888	16.5341
0.77423	1.762										0.30549	214.066	0.30246	99.06	0.0189	64.48	0.07562	49.4	0.07562	19.24	0.0189	16.583
0.77534	1.762										0.30605	214.066	0.30302	99.84	0.01893	64.64	0.07573	49.4	0.07573	19.2	0.01893	16.6061
0.77645	1.762										0.30633	214.066	0.3033	99.476	0.01896	64.6	0.07584	49.44	0.07584	19.16	0.01896	16.6435
0.77784	1.763										0.30689	214.066	0.30385	99.528	0.01899	64.48	0.07595	49.4	0.07595	19.24	0.01899	16.6666
0.77896	1.763										0.30717	214.066	0.30413	98.8	0.01902	64.52	0.07606	49.36	0.07606	19.2	0.01902	16.6435
0.78007	1.763										0.30773	214.066	0.30469	98.384	0.01904	64.48	0.07617	49.4	0.07617	19.16	0.01904	16.6493
0.78118	1.764										0.3083	214.066	0.30524	98.54	0.01907	64.44	0.07628	49.32	0.07628	19.2	0.01907	16.6608
0.78229	1.764										0.30858	214.066	0.30552	98.54	0.0191	64.52	0.07639	49.32	0.07639	19.16	0.0191	16.632
0.7834	1.763										0.30914	214.066	0.30608	98.592	0.01913	64.4	0.07651	49.4	0.07651	19.16	0.01913	16.6406
0.78452	1.763										0.30942	214.066	0.30636	97.812	0.01915	64.4	0.07662	49.36	0.07662	19.2	0.01915	16.6291
0.78563	1.763										0.30998	214.066	0.30691	97.916	0.01918	64.36	0.07673	49.32	0.07673	19.16	0.01918	16.6262
0.78674	1.762										0.31054	214.066	0.30747	97.968	0.01921	64.28	0.07684	49.28	0.07684	19.2	0.01921	16.6032
0.78785	1.762										0.31082	214.066	0.30775	98.644	0.01924	64.28	0.07695	49.28	0.07695	19.2	0.01924	16.6032
0.78924	1.762										0.31139	214.066	0.3083	98.02	0.01927	64.32	0.07706	49.32	0.07706	19.16	0.01927	16.6406
0.79035	1.762										0.31167	214.066	0.30858	98.54	0.01929	64.32	0.07717	49.32	0.07717	19.2	0.01929	16.6118
0.79147	1.763										0.31223	214.066	0.30914	98.488	0.01932	64.4	0.07728	49.24	0.07728	19.16	0.01932	16.5859
0.79258	1.761										0.31279	214.066	0.30969	98.332	0.01935	64.28	0.0774	49.2	0.0774	19.12	0.01935	16.5744
0.79369	1.761										0.31307	214.066	0.30997	98.28	0.01938	64.24	0.07751	49.12	0.07751	19.16	0.01938	16.5888
0.7948	1.761										0.31363	214.066	0.31053	98.176	0.0194	64.36	0.07762	49.04	0.07762	19.12	0.0194	16.5686
0.79591	1.761										0.31391	214.066	0.3108	98.28	0.01943	64.2	0.07773	49.04	0.07773	19.12	0.01943	16.5082
0.79703	1.761										0.31447	214.066	0.31136	98.644	0.01946	64.24	0.07784	49.04	0.07784	19.2	0.01946	16.4794
0.79814	1.762										0.31504	214.066	0.31192	98.644	0.01949	64.24	0.07795	49.16	0.07795	19.16	0.01949	16.4448
0.79925	1.761										0.31532	214.066	0.31219	99.32	0.01952	64.16	0.07806	49.08	0.07806	19.16	0.01952	16.4275
0.80036	1.761										0.31588	214.066	0.31275	99.476	0.01954	64.24	0.07817	49.2	0.07817	19.16	0.01954	16.393
0.80175	1.762										0.31616	214.066	0.31303	99.528	0.01957	64.2	0.07828	49.28	0.07828	19.12	0.01957	16.4074
0.80286	1.762										0.31672	214.066	0.31358	99.008	0.0196	64.2	0.0784	49.2	0.0784	19.12	0.0196	16.4275
0.80398	1.763										0.31728	214.066	0.31414	98.436	0.01963	64.2	0.07851	49.12	0.07851	19.16	0.01963	16.439
0.80509	1.763										0.31756	214.066	0.31442	98.332	0.01965	64.12	0.07862	49.16	0.07862	19.08	0.01965	16.3757
0.8062	1.762										0.31812	214.066	0.31497	97.812	0.01968	64.16	0.07873	49.12	0.07873	19.16	0.01968	16.3152
0.80731	1.763										0.3184	214.066	0.31525	98.956	0.01971	64.04	0.07884	49.12	0.07884	19.16	0.01971	16.3411
0.80842	1.763										0.31897	214.066	0.31581	99.32	0.01974	64.04	0.07895	49.12	0.07895	19.08	0.01974	16.3843
0.80954	1.764										0.31953	214.066	0.31636	98.436	0.01977	64.12	0.07906	49.24	0.07906	19.16	0.01977	16.4045
0.81065	1.764										0.31981	214.066	0.31664	97.968	0.01979	64.12	0.07917	49.16	0.07917	19.16	0.01979	16.3757
0.81176	1.764										0.32037	214.066	0.3172	97.76	0.01982	64.08	0.07929	49.16	0.07929	19.08	0.01982	16.3238
0.81315	1.764										0.32065	214.066	0.31748	98.176	0.01985	64.04	0.0794	49	0.0794	19.12	0.01985	16.2806
0.81426	1.764										0.32121	214.066	0.31803	97.864	0.01988	64.04	0.07951	49.08	0.07951	19.16	0.01988	16.2288
0.81537	1.764										0.32177	214.066	0.31859	97.656	0.0199	64.04	0.07962	48.96	0.07962	19.04	0.0199	16.177
0.81649	1.763										0.32205	214.066	0.31887	97.344	0.01993	64	0.07973	48.92	0.07973	19.08	0.01993	16.1914
0.8176	1.764										0.32262	214.066	0.31942	97.864	0.01996	64	0.07984	48.92	0.07984	19.12	0.01996	16.1798
0.81871	1.764										0.3229	214.066	0.3197	97.396	0.01999	64.04	0.07995	48.88	0.07995	19.08	0.01999	16.1424
0.81982	1.762										0.32346	214.066	0.32026	97.552	0.02002	64.08	0.08006	48.88	0.08006	19.08	0.02002	16.1482
0.82093	1.762										0.32402	214.066	0.32081	96.772	0.02004	64.08	0.08018	48.92	0.08018	19.12	0.02004	16.1626
0.82205	1.762										0.3243	214.066	0.32109	96.252	0.02007	64.04	0.08029	48.92	0.08029	19.04	0.02007	16.1482
0.82316	1.764										0.32486	214.066	0.32165	96.356	0.0201	64.04	0.0804	48.92	0.0804	19.08	0.0201	16.1424
0.82427	1.763										0.32514	214.066	0.32192	97.084	0.02013	64	0.08051	48.92	0.08051	19.08	0.02013	16.1366
0.82566	1.764										0.3257	214.066	0.32248	97.292	0.02016	63.96	0.08062	48.92	0.08062	19.04	0.02016	16.128
0.82677	1.763										0.32627	214.066	0.32304	97.656	0.02018	63.88	0.08073	48.96	0.08073	19.12	0.02018	16.1683
0.82788	1.762										0.32655	214.066	0.32331	97.656	0.02021	63.92	0.08084	48.88	0.08084	19.08	0.02021	16.1568
0.829	1.762										0.32711	214.066	0.32387	96.928	0.02024	63.88	0.08095	48.76	0.08095	19.04	0.02024	16.1626
0.83011	1.762										0.32739	214.066	0.32415	96.928	0.02027	63.84	0.08106	48.84	0.08106	19.08	0.02027	16.1568
0.83122	1.762										0.32795	214.066	0.3247	96.46	0.02029	63.92	0.08118	48.76	0.08118	19.04	0.02029	16.1482
0.83233	1.764										0.32851	214.066	0.32526	96.72	0.02032	63.76	0.08129	48.68	0.08129	19.04	0.02032	16.1568
0.83344	1.762										0.32879	214.066	0.32554	96.876	0.02035	63.84	0.0814	48.68	0.0814	19.08	0.02035	16.1338
0.83456	1.762										0.32935	214.066	0.32609	97.812	0.02038	63.84	0.08151	48.8	0.08151	19	0.02038	16.0589
0.83567	1.763										0.32964	214.212	0.32637	98.072	0.02041	63.88	0.08162	48.72	0.08162	19.08	0.02041	16.0618
0.83706	1.763										0.3302	214.066	0.32693	97.136	0.02043	63.76	0.08173	48.68	0.08173	19.04	0.02043	16.1395
0.83817	1.764										0.33076	214.066	0.32748	96.928	0.02046	63.88	0.08184	49.12	0.08184	19.04	0.02046	16.1568
0.83928	1.763										0.33104	214.066	0.32776	97.76	0.02049	63.76	0.08195	49.04	0.08195	19.04	0.02049	16.151
0.84039	1.765										0.3316	214.212	0.32832	98.072	0.02052	63.8	0.08207	49.04	0.08207	19	0.02052	16.1251
0.84151	1.764										0.33188	214.212	0.3286	98.384	0.02054	63.76	0.08218	49.12	0.08218	19.04	0.02054	16.1309
0.84262	1.765										0.33244	214.066	0.32915	98.852	0.02057	63.76	0.08229	48.96	0.08229	19.08	0.02057	16.1424
0.84373	1.763										0.33301	214.066	0.32971	99.008	0.0206	63.72	0.0824	49.04	0.0824	19.04	0.0206	16.1078
0.84484	1.763										0.33329	214.212	0.32999	98.54	0.02063	63.76	0.08251	49.16	0.08251	19	0.02063	16.0502
0.84595	1.762										0.33385	214.066	0.33054	98.696	0.02066	63.76	0.08262	49.16	0.08262	19.04	0.02066	16.0243
0.84707	1.762										0.33413	214.066	0.33082	97.968	0.02068	63.68	0.08273	49.04	0.08273	19	0.02068	16.0243
0.84818	1.763										0.33469	214.066	0.33138	97.708	0.02071	63.8	0.08284	49	0.08284	19	0.02071	15.9696
0.84957	1.764										0.33525	214.066	0.33193	97.864	0.02074	63.72	0.08296	48.92	0.08296	19.08	0.02074	15.9523
0.85068	1.764										0.33553	214.066	0.33221	97.708	0.02077	63.56	0.08307	48.96	0.08307	19	0.02077	15.9782
0.85179	1.763										0.33609	214.212	0.33277	97.656	0.02079	63.76	0.08318	49	0.08318	19.04	0.02079	15.9869
0.8529	1.763										0.33637	214.066	0.33304	97.136	0.02082	63.72	0.08329	49.16	0.08329	19.04	0.02082	15.9955
0.85402	1.764										0.33694	214.066	0.3336	97.448	0.02085	63.76	0.0834	49.24	0.0834	18.96	0.02085	15.9782
0.85513	1.763										0.3375	214.212	0.33416	98.072	0.02088	63.64	0.08351	49.2	0.08351	19	0.02088	15.912
0.85624	1.763										0.33778	214.212	0.33443	97.708	0.02091	63.64	0.08362	49.04	0.08362	19.04	0.02091	15.8573
0.85735	1.764										0.33834	214.066	0.33499	97.396	0.02093	63.76	0.08373	48.96	0.08373	19	0.02093	15.8314
0.85846	1.764										0.33862	214.212	0.33527	97.344	0.02096	63.72	0.08384	48.92	0.08384	19	0.02096	15.8285
0.85958	1.764										0.33918	214.212	0.33582	97.136	0.02099	63.72	0.08396	48.92	0.08396	19.04	0.02099	15.8256
0.86097	1.764										0.33974	214.066	0.33638	96.668	0.02102	63.68	0.08407	48.92	0.08407	18.96	0.02102	15.7766
0.86208	1.764										0.34002	214.212	0.33666	96.616	0.02104	63.64	0.08418	48.84	0.08418	19	0.02104	15.7306
0.86319	1.764										0.34059	214.212	0.33721	96.252	0.02107	63.68	0.08429	48.8	0.08429	18.96	0.02107	15.719
0.8643	1.763										0.34087	214.066	0.33749	97.292	0.0211	63.72	0.0844	48.8	0.0844	18.96	0.0211	15.7478
0.86541	1.763										0.34143	214.212	0.33805	97.136	0.02113	63.8	0.08451	48.76	0.08451	19	0.02113	15.7421
0.86653	1.763										0.34199	214.212	0.3386	97.188	0.02116	63.68	0.08462	48.6	0.08462	18.96	0.02116	15.7018
0.86764	1.763										0.34227	214.212	0.33888	96.772	0.02118	63.72	0.08473	48.6	0.08473	18.96	0.02118	15.6816
0.86875	1.763										0.34283	214.212	0.33944	96.356	0.02121	63.52	0.08485	48.68	0.08485	19	0.02121	15.696
0.86986	1.763										0.34311	214.212	0.33972	96.512	0.02124	63.68	0.08496	48.64	0.08496	18.96	0.02124	15.7219
0.87097	1.763										0.34367	214.066	0.34027	97.188	0.02127	63.56	0.08507	48.64	0.08507	18.96	0.02127	15.696
0.87236	1.763										0.34424	214.212	0.34083	97.292	0.02129	63.56	0.08518	48.64	0.08518	19	0.02129	15.6701
0.87348	1.764										0.34452	214.212	0.34111	97.188	0.02132	63.6	0.08529	48.6	0.08529	18.96	0.02132	15.6672
0.87459	1.764										0.34508	214.212	0.34166	96.772	0.02135	63.6	0.0854	48.6	0.0854	18.96	0.02135	15.6989
0.8757	1.764										0.34536	214.212	0.34194	97.656	0.02138	63.56	0.08551	48.48	0.08551	19	0.02138	15.7277
0.87681	1.764										0.34592	214.212	0.3425	97.5	0.02141	63.56	0.08562	48.44	0.08562	18.96	0.02141	15.7162
0.87792	1.764										0.34648	214.212	0.34305	97.812	0.02143	63.6	0.08574	48.4	0.08574	18.92	0.02143	15.6787
0.87904	1.763										0.34676	214.212	0.34333	97.968	0.02146	63.44	0.08585	48.48	0.08585	19	0.02146	15.6557
0.88015	1.762										0.34732	214.212	0.34389	97.916	0.02149	63.52	0.08596	48.44	0.08596	18.96	0.02149	15.673
0.88126	1.763										0.34761	214.212	0.34416	97.604	0.02152	63.44	0.08607	48.28	0.08607	18.92	0.02152	15.6845
0.88237	1.763										0.34817	214.212	0.34472	97.136	0.02155	63.4	0.08618	48.44	0.08618	18.92	0.02155	15.6499
0.88348	1.763										0.34873	214.212	0.34528	97.76	0.02157	63.48	0.08629	48.64	0.08629	18.96	0.02157	15.6326
0.88487	1.762										0.34901	214.212	0.34555	98.384	0.0216	63.44	0.0864	48.6	0.0864	18.92	0.0216	15.6182
0.88599	1.762										0.34957	214.212	0.34611	97.76	0.02163	63.44	0.08651	48.32	0.08651	18.96	0.02163	15.5981
0.8871	1.762										0.34985	214.212	0.34639	98.02	0.02166	63.4	0.08662	48.24	0.08662	18.92	0.02166	15.575
0.88821	1.762										0.35041	214.212	0.34694	97.708	0.02168	63.36	0.08674	48.28	0.08674	18.92	0.02168	15.5462
0.88932	1.762										0.35098	214.212	0.3475	98.02	0.02171	63.32	0.08685	48.2	0.08685	18.92	0.02171	15.5549
0.89043	1.762										0.35126	214.212	0.34778	98.072	0.02174	63.32	0.08696	48.2	0.08696	18.88	0.02174	15.5981
0.89155	1.762										0.35182	214.212	0.34833	98.488	0.02177	63.32	0.08707	48.2	0.08707	18.92	0.02177	15.5808
0.89266	1.762										0.3521	214.212	0.34861	98.28	0.0218	63.4	0.08718	48.12	0.08718	18.92	0.0218	15.5405
0.89377	1.763										0.35266	214.212	0.34917	98.124	0.02182	63.28	0.08729	48	0.08729	18.88	0.02182	15.5117
0.89488	1.764										0.35322	214.212	0.34972	98.54	0.02185	63.36	0.0874	47.92	0.0874	18.92	0.02185	15.4886
0.89627	1.763										0.3535	214.212	0.35	98.228	0.02188	63.32	0.08751	48	0.08751	18.96	0.02188	15.4742
0.89738	1.763										0.35406	214.212	0.35056	98.02	0.02191	63.24	0.08763	47.8	0.08763	18.88	0.02191	15.5146
0.8985	1.764										0.35434	214.212	0.35084	98.176	0.02193	63.2	0.08774	47.8	0.08774	18.96	0.02193	15.4886
0.89961	1.764										0.35491	214.212	0.35139	99.268	0.02196	63.16	0.08785	47.92	0.08785	18.88	0.02196	15.4195
0.90072	1.765										0.35547	214.212	0.35195	98.8	0.02199	63.28	0.08796	47.88	0.08796	18.92	0.02199	15.4195
0.90183	1.763										0.35575	214.212	0.35223	99.008	0.02202	63.24	0.08807	47.96	0.08807	18.96	0.02202	15.4051
0.90294	1.762										0.35631	214.212	0.35278	98.384	0.02205	63.16	0.08818	47.76	0.08818	18.88	0.02205	15.4051
0.90406	1.763										0.35659	214.212	0.35306	99.164	0.02207	63.28	0.08829	47.88	0.08829	18.84	0.02207	15.3994
0.90517	1.763										0.35715	214.212	0.35362	98.8	0.0221	63.2	0.0884	47.84	0.0884	18.92	0.0221	15.431
0.90628	1.763										0.35771	214.212	0.35417	98.228	0.02213	63.16	0.08852	47.76	0.08852	18.84	0.02213	15.4598
0.90739	1.761										0.35799	214.212	0.35445	98.332	0.02216	63.24	0.08863	47.96	0.08863	18.88	0.02216	15.5059
0.90878	1.761										0.35856	214.212	0.35501	98.748	0.02218	63.2	0.08874	47.88	0.08874	18.92	0.02218	15.5347
0.90989	1.761										0.35884	214.212	0.35528	98.904	0.02221	63.2	0.08885	47.84	0.08885	18.84	0.02221	15.529
0.91101	1.762										0.3594	214.212	0.35584	98.488	0.02224	63.2	0.08896	47.76	0.08896	18.88	0.02224	15.5059
0.91212	1.762										0.35996	214.212	0.3564	97.916	0.02227	63.12	0.08907	47.72	0.08907	18.92	0.02227	15.5088
0.91323	1.762										0.36024	214.212	0.35667	98.904	0.0223	63.2	0.08918	47.72	0.08918	18.88	0.0223	15.4714
0.91434	1.762										0.3608	214.212	0.35723	99.58	0.02232	63.12	0.08929	47.68	0.08929	18.92	0.02232	15.4426
0.91545	1.763										0.36108	214.212	0.35751	98.852	0.02235	63.12	0.0894	47.68	0.0894	18.88	0.02235	15.4339
0.91657	1.763										0.36164	214.212	0.35806	99.06	0.02238	63	0.08952	47.64	0.08952	18.84	0.02238	15.4253
0.91768	1.763										0.36221	214.212	0.35862	98.228	0.02241	63.04	0.08963	47.8	0.08963	18.92	0.02241	15.408
0.91879	1.763										0.36249	214.212	0.3589	97.552	0.02243	63.08	0.08974	47.68	0.08974	18.88	0.02243	15.4138
0.92018	1.764										0.36305	214.212	0.35945	97.604	0.02246	63.12	0.08985	47.68	0.08985	18.84	0.02246	15.4512
0.92129	1.763										0.36333	214.212	0.35973	97.344	0.02249	63	0.08996	47.6	0.08996	18.92	0.02249	15.4454
0.9224	1.763										0.36389	214.212	0.36029	97.916	0.02252	63.04	0.09007	47.52	0.09007	18.84	0.02252	15.3821
0.92352	1.764										0.36445	214.212	0.36084	97.76	0.02255	62.96	0.09018	47.64	0.09018	18.92	0.02255	15.3734
0.92463	1.763										0.36473	214.212	0.36112	97.292	0.02257	63	0.09029	47.64	0.09029	18.88	0.02257	15.4022
0.92574	1.763										0.36529	214.212	0.36168	98.02	0.0226	63	0.09041	47.6	0.09041	18.84	0.0226	15.4138
0.92685	1.763										0.36558	214.212	0.36196	97.5	0.02263	63	0.09052	47.68	0.09052	18.88	0.02263	15.3878
0.92796	1.763										0.36614	214.212	0.36251	97.656	0.02266	63.04	0.09063	47.64	0.09063	18.84	0.02266	15.3907
0.92908	1.763										0.3667	214.212	0.36307	98.02	0.02268	63.04	0.09074	47.68	0.09074	18.92	0.02268	15.3907
0.93019	1.764										0.36698	214.212	0.36335	97.344	0.02271	63	0.09085	47.52	0.09085	18.84	0.02271	15.431
0.9313	1.762										0.36754	214.212	0.3639	97.552	0.02274	63	0.09096	47.48	0.09096	18.84	0.02274	15.3994
0.93269	1.762										0.36782	214.212	0.36418	98.28	0.02277	63	0.09107	47.48	0.09107	18.88	0.02277	15.3648
0.9338	1.762										0.36838	214.212	0.36474	97.76	0.0228	62.96	0.09118	47.52	0.09118	18.8	0.0228	15.359
0.93491	1.763										0.36894	214.212	0.36529	97.76	0.02282	62.88	0.0913	47.52	0.0913	18.8	0.02282	15.3418
0.93603	1.763										0.36923	214.212	0.36557	97.448	0.02285	63	0.09141	47.56	0.09141	18.88	0.02285	15.3619
0.93714	1.763										0.36979	214.212	0.36613	98.956	0.02288	62.88	0.09152	47.56	0.09152	18.84	0.02288	15.3446
0.93825	1.764										0.37007	214.212	0.3664	98.228	0.02291	62.84	0.09163	47.76	0.09163	18.84	0.02291	15.3274
0.93936	1.763										0.37063	214.212	0.36696	98.124	0.02294	62.84	0.09174	47.76	0.09174	18.88	0.02294	15.3331
0.94047	1.763										0.37119	214.212	0.36752	97.604	0.02296	62.84	0.09185	47.76	0.09185	18.84	0.02296	15.3418
0.94159	1.763										0.37147	214.212	0.36779	97.032	0.02299	62.8	0.09196	47.84	0.09196	18.8	0.02299	15.3648
0.9427	1.764										0.37203	214.212	0.36835	96.824	0.02302	62.84	0.09207	47.72	0.09207	18.88	0.02302	15.3792
0.94409	1.763										0.37231	214.212	0.36863	97.708	0.02305	62.8	0.09218	47.72	0.09218	18.8	0.02305	15.3907
0.9452	1.763										0.37288	214.212	0.36918	97.448	0.02307	62.92	0.0923	47.64	0.0923	18.84	0.02307	15.385
0.94631	1.764										0.37344	214.212	0.36974	97.604	0.0231	62.68	0.09241	47.64	0.09241	18.88	0.0231	15.3648
0.94742	1.763										0.37372	214.212	0.37002	97.5	0.02313	62.84	0.09252	47.68	0.09252	18.8	0.02313	15.3216
0.94854	1.763										0.37428	214.212	0.37057	96.72	0.02316	62.84	0.09263	47.72	0.09263	18.8	0.02316	15.3072
0.94965	1.764										0.37456	214.212	0.37085	96.616	0.02319	62.76	0.09274	47.64	0.09274	18.84	0.02319	15.3331
0.95076	1.763										0.37512	214.212	0.37141	97.032	0.02321	62.64	0.09285	47.6	0.09285	18.76	0.02321	15.3619
0.95187	1.763										0.37568	214.212	0.37196	97.448	0.02324	62.76	0.09296	47.56	0.09296	18.84	0.02324	15.3245
0.95298	1.763										0.37596	214.212	0.37224	97.084	0.02327	62.64	0.09307	47.52	0.09307	18.8	0.02327	15.2698
0.9541	1.764										0.37653	214.212	0.3728	97.032	0.0233	62.76	0.09319	47.52	0.09319	18.76	0.0233	15.241
0.95549	1.764										0.37681	214.212	0.37308	98.124	0.02332	62.8	0.0933	47.44	0.0933	18.84	0.02332	15.2438
0.9566	1.764										0.37737	214.212	0.37363	98.176	0.02335	62.68	0.09341	47.4	0.09341	18.76	0.02335	15.2611
0.95771	1.764										0.37793	214.212	0.37419	97.812	0.02338	62.64	0.09352	47.48	0.09352	18.76	0.02338	15.2323
0.95882	1.764										0.37821	214.212	0.37447	97.916	0.02341	62.68	0.09363	47.44	0.09363	18.84	0.02341	15.1632
0.95993	1.764										0.37877	214.212	0.37502	97.604	0.02344	62.64	0.09374	47.44	0.09374	18.76	0.02344	15.1891
0.96105	1.764										0.37905	214.212	0.3753	98.072	0.02346	62.64	0.09385	47.32	0.09385	18.72	0.02346	15.2266
0.96216	1.764										0.37961	214.212	0.37586	98.436	0.02349	62.64	0.09396	47.4	0.09396	18.8	0.02349	15.2237
0.96327	1.764										0.38018	214.212	0.37641	98.228	0.02352	62.68	0.09408	47.56	0.09408	18.8	0.02352	15.2122
0.96438	1.764										0.38046	214.212	0.37669	98.228	0.02355	62.52	0.09419	47.52	0.09419	18.76	0.02355	15.2266
0.96549	1.763										0.38102	214.212	0.37725	98.644	0.02357	62.84	0.0943	47.72	0.0943	18.8	0.02357	15.2496
0.96661	1.763										0.3813	214.212	0.37752	98.696	0.0236	62.56	0.09441	47.64	0.09441	18.8	0.0236	15.2582
0.968	1.763										0.38186	214.212	0.37808	98.124	0.02363	62.6	0.09452	47.68	0.09452	18.72	0.02363	15.2266
0.96911	1.763										0.38242	214.212	0.37864	97.5	0.02366	62.56	0.09463	47.6	0.09463	18.8	0.02366	15.1949
0.97022	1.764										0.3827	214.212	0.37891	97.76	0.02369	62.56	0.09474	47.76	0.09474	18.76	0.02369	15.1834
0.97133	1.764										0.38326	214.212	0.37947	98.436	0.02371	62.56	0.09485	47.92	0.09485	18.72	0.02371	15.2122
0.97244	1.762										0.38355	214.212	0.37975	99.008	0.02374	62.52	0.09496	47.88	0.09496	18.8	0.02374	15.2323
0.97356	1.762										0.38411	214.212	0.3803	99.32	0.02377	62.44	0.09508	47.92	0.09508	18.72	0.02377	15.1776
0.97467	1.762										0.38467	214.212	0.38086	98.904	0.0238	62.52	0.09519	47.92	0.09519	18.72	0.0238	15.1459
0.97578	1.763										0.38495	214.212	0.38114	99.424	0.02382	62.44	0.0953	47.8	0.0953	18.76	0.02382	15.1402
0.97689	1.764										0.38551	214.212	0.38169	98.28	0.02385	62.48	0.09541	47.76	0.09541	18.72	0.02385	15.1632
0.978	1.763										0.38579	214.212	0.38197	97.24	0.02388	62.44	0.09552	47.76	0.09552	18.8	0.02388	15.1574
0.97939	1.764										0.38635	214.212	0.38253	96.98	0.02391	62.36	0.09563	47.68	0.09563	18.76	0.02391	15.1056
0.98051	1.764										0.38691	214.212	0.38308	98.176	0.02394	62.44	0.09574	47.6	0.09574	18.72	0.02394	15.0538
0.98162	1.764										0.3872	214.212	0.38336	97.396	0.02396	62.36	0.09585	47.6	0.09585	18.76	0.02396	15.0653
0.98273	1.765										0.38776	214.212	0.38392	97.448	0.02399	62.4	0.09597	47.52	0.09597	18.76	0.02399	15.0768
0.98384	1.764										0.38804	214.212	0.3842	97.448	0.02402	62.4	0.09608	47.56	0.09608	18.72	0.02402	15.0883
0.98495	1.764										0.3886	214.212	0.38475	97.552	0.02405	62.4	0.09619	47.48	0.09619	18.8	0.02405	15.0998
0.98607	1.765										0.38916	214.212	0.38531	97.136	0.02407	62.4	0.0963	47.44	0.0963	18.72	0.02407	15.1171
0.98718	1.765										0.38944	214.212	0.38559	98.228	0.0241	62.28	0.09641	47.4	0.09641	18.68	0.0241	15.1488
0.98829	1.765										0.39	214.212	0.38614	97.708	0.02413	62.32	0.09652	47.36	0.09652	18.72	0.02413	15.1488
0.9894	1.765										0.39028	214.212	0.38642	97.864	0.02416	62.24	0.09663	47.32	0.09663	18.76	0.02416	15.0912
0.99051	1.765										0.39085	214.212	0.38698	97.552	0.02419	62.28	0.09674	47.4	0.09674	18.68	0.02419	15.0365
0.9919	1.765										0.39141	214.212	0.38753	97.5	0.02421	62.36	0.09686	47.4	0.09686	18.76	0.02421	15.0451
0.99302	1.764										0.39169	214.212	0.38781	96.876	0.02424	62.16	0.09697	47.32	0.09697	18.76	0.02424	15.0538
0.99413	1.765										0.39225	214.212	0.38837	97.448	0.02427	62.2	0.09708	47.36	0.09708	18.72	0.02427	15.0595
0.99524	1.765										0.39253	214.212	0.38864	97.292	0.0243	62.24	0.09719	47.52	0.09719	18.76	0.0243	15.0509
0.99635	1.765										0.39309	214.212	0.3892	98.228	0.02433	62.24	0.0973	47.24	0.0973	18.72	0.02433	15.0134
0.99746	1.766										0.39365	214.212	0.38976	97.604	0.02435	62.2	0.09741	47.2	0.09741	18.76	0.02435	15.0077
0.99858	1.766										0.39393	214.212	0.39003	97.656	0.02438	62.32	0.09752	47.28	0.09752	18.72	0.02438	15.0336
0.99969	1.765										0.3945	214.212	0.39059	97.24	0.02441	62.2	0.09763	47.2	0.09763	18.72	0.02441	15.0192
1.0008	1.764										0.39478	214.212	0.39087	97.344	0.02444	62.16	0.09774	47.24	0.09774	18.72	0.02444	14.976
1.00191	1.764										0.39534	214.212	0.39142	97.864	0.02446	62.08	0.09786	47.2	0.09786	18.72	0.02446	14.9731
1.0033	1.764										0.3959	214.212	0.39198	97.084	0.02449	62.08	0.09797	47.16	0.09797	18.68	0.02449	15.0451
1.00441	1.764										0.39618	214.212	0.39226	96.356	0.02452	62.08	0.09808	47.08	0.09808	18.72	0.02452	15.0566
1.00553	1.764										0.39674	214.212	0.39281	97.344	0.02455	62.16	0.09819	47.04	0.09819	18.68	0.02455	15.0134
1.00664	1.764										0.39702	214.212	0.39309	97.084	0.02458	62.12	0.0983	47.04	0.0983	18.72	0.02458	14.9645
1.00775	1.764										0.39758	214.212	0.39365	96.668	0.0246	62.08	0.09841	47.04	0.09841	18.72	0.0246	14.976
1.00886	1.764										0.39815	214.212	0.3942	97.24	0.02463	62.08	0.09852	46.96	0.09852	18.64	0.02463	15.0106
1.00997	1.764										0.39843	214.212	0.39448	97.136	0.02466	62.16	0.09863	46.96	0.09863	18.76	0.02466	14.9875
1.01109	1.765										0.39899	214.212	0.39504	97.136	0.02469	62.12	0.09875	47	0.09875	18.68	0.02469	14.9616
1.0122	1.765										0.39927	214.212	0.39532	96.512	0.02471	62.08	0.09886	46.92	0.09886	18.64	0.02471	14.953
1.01331	1.765										0.39983	214.212	0.39587	96.46	0.02474	62.08	0.09897	47.04	0.09897	18.72	0.02474	14.999
1.0147	1.765										0.40039	214.212	0.39643	98.072	0.02477	62.04	0.09908	47.08	0.09908	18.68	0.02477	15.0336
1.01581	1.765										0.40067	214.212	0.39671	97.552	0.0248	62	0.09919	47.08	0.09919	18.64	0.0248	15.0336
1.01692	1.765										0.40123	214.212	0.39726	97.552	0.02483	62	0.0993	47	0.0993	18.72	0.02483	14.9846
1.01804	1.763										0.40152	214.212	0.39754	97.344	0.02485	62	0.09941	47	0.09941	18.68	0.02485	14.9702
1.01915	1.764										0.40208	214.212	0.3981	97.396	0.02488	61.96	0.09952	47.28	0.09952	18.64	0.02488	14.9674
1.02026	1.762										0.40264	214.212	0.39865	96.876	0.02491	61.92	0.09964	47.04	0.09964	18.68	0.02491	14.9501
1.02137	1.762										0.40292	214.212	0.39893	96.356	0.02494	61.88	0.09975	47.08	0.09975	18.64	0.02494	14.9069
1.02248	1.762										0.40348	214.212	0.39949	96.668	0.02496	62	0.09986	47.08	0.09986	18.68	0.02496	14.8838
1.0236	1.762										0.40376	214.212	0.39976	96.304	0.02499	61.92	0.09997	47.04	0.09997	18.68	0.02499	14.8982
1.02471	1.763										0.40432	214.212	0.40032	96.72	0.02502	61.96	0.10008	47.08	0.10008	18.64	0.02502	14.8694
1.02582	1.764										0.40488	214.212	0.40088	96.72	0.02505	62	0.10019	47	0.10019	18.64	0.02505	14.855
1.02721	1.764										0.40517	214.212	0.40115	96.356	0.02508	61.84	0.1003	47.04	0.1003	18.64	0.02508	14.8378
1.02832	1.764										0.40573	214.212	0.40171	95.576	0.0251	62.04	0.10041	46.96	0.10041	18.64	0.0251	14.8435
1.02943	1.765										0.40601	214.212	0.40199	95.108	0.02513	62	0.10052	46.96	0.10052	18.64	0.02513	14.8867
1.03055	1.765										0.40657	214.212	0.40254	96.2	0.02516	61.92	0.10064	46.92	0.10064	18.68	0.02516	14.9213
1.03166	1.765										0.40713	214.212	0.4031	96.616	0.02519	61.96	0.10075	46.88	0.10075	18.6	0.02519	14.9011
1.03277	1.764										0.40741	214.212	0.40338	96.668	0.02521	61.84	0.10086	47.04	0.10086	18.64	0.02521	14.8781
1.03388	1.765										0.40797	214.212	0.40393	96.512	0.02524	61.92	0.10097	46.96	0.10097	18.64	0.02524	14.855
1.03499	1.764										0.40825	214.212	0.40421	96.876	0.02527	61.92	0.10108	46.92	0.10108	18.6	0.02527	14.8205
1.03611	1.764										0.40882	214.212	0.40477	96.824	0.0253	61.92	0.10119	46.88	0.10119	18.64	0.0253	14.7917
1.03722	1.764										0.40938	214.212	0.40532	96.616	0.02533	61.92	0.1013	46.8	0.1013	18.64	0.02533	14.7571
1.03861	1.764										0.40966	214.212	0.4056	96.46	0.02535	61.92	0.10141	46.8	0.10141	18.6	0.02535	14.7571
1.03972	1.765										0.41022	214.212	0.40616	96.876	0.02538	61.84	0.10153	46.8	0.10153	18.6	0.02538	14.7946
1.04083	1.764										0.4105	214.212	0.40644	95.836	0.02541	61.84	0.10164	46.76	0.10164	18.64	0.02541	14.8003
1.04194	1.763										0.41106	214.212	0.40699	95.94	0.02544	61.84	0.10175	46.72	0.10175	18.6	0.02544	14.7802
1.04306	1.763										0.41162	214.212	0.40755	96.148	0.02546	61.8	0.10186	46.84	0.10186	18.68	0.02546	14.7629
1.04417	1.763										0.4119	214.212	0.40783	95.784	0.02549	61.84	0.10197	46.88	0.10197	18.64	0.02549	14.7773
1.04528	1.764										0.41247	214.212	0.40838	96.148	0.02552	61.84	0.10208	46.72	0.10208	18.64	0.02552	14.7974
1.04639	1.764										0.41275	214.212	0.40866	95.888	0.02555	61.88	0.10219	46.72	0.10219	18.68	0.02555	14.8493
1.0475	1.764										0.41331	214.212	0.40922	96.824	0.02558	61.76	0.1023	46.56	0.1023	18.6	0.02558	14.8464
1.04862	1.764										0.41387	214.212	0.40977	96.408	0.0256	61.72	0.10242	46.64	0.10242	18.6	0.0256	14.8147
1.04973	1.764										0.41415	214.212	0.41005	96.304	0.02563	61.76	0.10253	46.56	0.10253	18.68	0.02563	14.8147
1.05112	1.763										0.41471	214.212	0.41061	96.928	0.02566	61.68	0.10264	46.52	0.10264	18.6	0.02566	14.8406
1.05223	1.763										0.41499	214.212	0.41088	96.46	0.02569	61.68	0.10275	46.56	0.10275	18.6	0.02569	14.8522
1.05334	1.763										0.41555	214.212	0.41144	96.408	0.02572	61.72	0.10286	46.64	0.10286	18.64	0.02572	14.8147
1.05445	1.763										0.41612	214.212	0.412	96.98	0.02574	61.64	0.10297	46.64	0.10297	18.6	0.02574	14.7859
1.05557	1.762										0.4164	214.212	0.41227	97.448	0.02577	61.76	0.10308	46.52	0.10308	18.6	0.02577	14.783
1.05668	1.763										0.41696	214.212	0.41283	97.032	0.0258	61.72	0.10319	46.56	0.10319	18.6	0.0258	14.7571
1.05779	1.763										0.41724	214.212	0.41311	96.928	0.02583	61.64	0.1033	46.44	0.1033	18.56	0.02583	14.7542
1.0589	1.763										0.4178	214.212	0.41366	96.616	0.02585	61.72	0.10342	46.44	0.10342	18.56	0.02585	14.737
1.06001	1.763										0.41836	214.212	0.41422	96.668	0.02588	61.64	0.10353	46.52	0.10353	18.6	0.02588	14.7139
1.06113	1.764										0.41864	214.212	0.4145	96.876	0.02591	61.52	0.10364	46.48	0.10364	18.56	0.02591	14.7024
1.06252	1.764										0.4192	214.212	0.41505	97.188	0.02594	61.6	0.10375	46.4	0.10375	18.64	0.02594	14.6794
1.06363	1.763										0.41949	214.212	0.41533	97.084	0.02597	61.64	0.10386	46.36	0.10386	18.6	0.02597	14.6736
1.06474	1.763										0.42005	214.212	0.41589	97.292	0.02599	61.64	0.10397	46.36	0.10397	18.56	0.02599	14.6592
1.06585	1.763										0.42061	214.212	0.41644	96.564	0.02602	61.64	0.10408	46.24	0.10408	18.6	0.02602	14.6938
1.06696	1.763										0.42089	214.212	0.41672	96.356	0.02605	61.72	0.10419	46.44	0.10419	18.56	0.02605	14.7456
1.06808	1.763										0.42145	214.212	0.41728	96.148	0.02608	61.64	0.10431	46.44	0.10431	18.56	0.02608	14.7629
1.06919	1.764										0.42173	214.212	0.41756	97.084	0.0261	61.48	0.10442	46.32	0.10442	18.6	0.0261	14.7485
1.0703	1.765										0.42229	214.212	0.41811	97.292	0.02613	61.56	0.10453	46.16	0.10453	18.56	0.02613	14.6995
1.07141	1.765										0.42285	214.212	0.41867	96.98	0.02616	61.48	0.10464	46.28	0.10464	18.6	0.02616	14.6995
1.07252	1.764										0.42314	214.212	0.41895	96.772	0.02619	61.48	0.10475	46.28	0.10475	18.52	0.02619	14.7341
1.07364	1.765										0.4237	214.212	0.4195	96.304	0.02622	61.56	0.10486	46.28	0.10486	18.56	0.02622	14.7456
1.07503	1.765										0.42398	214.212	0.41978	96.408	0.02624	61.56	0.10497	46.24	0.10497	18.6	0.02624	14.7139
1.07614	1.765										0.42454	214.212	0.42034	96.408	0.02627	61.44	0.10508	46.24	0.10508	18.56	0.02627	14.7082
1.07725	1.764										0.4251	214.212	0.42089	96.772	0.0263	61.56	0.1052	46.16	0.1052	18.56	0.0263	14.6966
1.07836	1.764										0.42538	214.212	0.42117	97.032	0.02633	61.4	0.10531	46.12	0.10531	18.6	0.02633	14.6822
1.07947	1.763										0.42594	214.212	0.42173	96.46	0.02635	61.36	0.10542	46.12	0.10542	18.52	0.02635	14.665
1.08059	1.764										0.42622	214.212	0.422	96.148	0.02638	61.4	0.10553	46.16	0.10553	18.56	0.02638	14.6477
1.0817	1.763										0.42679	214.212	0.42256	96.044	0.02641	61.52	0.10564	46.12	0.10564	18.6	0.02641	14.639
1.08281	1.763										0.42735	214.212	0.42312	96.2	0.02644	61.44	0.10575	46.12	0.10575	18.52	0.02644	14.6189
1.08392	1.763										0.42763	214.212	0.42339	95.992	0.02647	61.36	0.10586	46.08	0.10586	18.56	0.02647	14.665
1.08503	1.763										0.42819	214.212	0.42395	95.784	0.02649	61.48	0.10597	46.12	0.10597	18.6	0.02649	14.665
1.08642	1.764										0.42847	214.212	0.42423	95.836	0.02652	61.44	0.10608	46.16	0.10608	18.56	0.02652	14.6189
1.08754	1.764										0.42903	214.212	0.42478	96.668	0.02655	61.44	0.1062	46.16	0.1062	18.56	0.02655	14.5728
1.08865	1.762										0.42959	214.212	0.42534	96.928	0.02658	61.48	0.10631	46.2	0.10631	18.6	0.02658	14.5699
1.08976	1.762										0.42987	214.212	0.42562	97.032	0.0266	61.4	0.10642	46.2	0.10642	18.56	0.0266	14.5642
1.09087	1.763										0.43044	214.212	0.42617	96.928	0.02663	61.4	0.10653	46.16	0.10653	18.56	0.02663	14.544
1.09198	1.763										0.43072	214.212	0.42645	97.032	0.02666	61.48	0.10664	46.08	0.10664	18.56	0.02666	14.5498
1.0931	1.764										0.43128	214.212	0.42701	96.408	0.02669	61.48	0.10675	46.08	0.10675	18.56	0.02669	14.5958
1.09421	1.763										0.43184	214.212	0.42756	96.356	0.02672	61.4	0.10686	46.08	0.10686	18.6	0.02672	14.6362
1.09532	1.763										0.43212	214.212	0.42784	96.72	0.02674	61.36	0.10697	46.16	0.10697	18.52	0.02674	14.6419
1.09643	1.764										0.43268	214.212	0.4284	96.668	0.02677	61.4	0.10709	46.08	0.10709	18.52	0.02677	14.6333
1.09782	1.764										0.43296	214.212	0.42868	96.564	0.0268	61.4	0.1072	46.08	0.1072	18.56	0.0268	14.5958
1.09893	1.765										0.43352	214.212	0.42923	96.46	0.02683	61.32	0.10731	46.08	0.10731	18.52	0.02683	14.5642
1.10005	1.766										0.43409	214.212	0.42979	96.928	0.02685	61.4	0.10742	46.04	0.10742	18.56	0.02685	14.5814
1.10116	1.765										0.43437	214.212	0.43007	96.616	0.02688	61.44	0.10753	46.04	0.10753	18.56	0.02688	14.5757
1.10227	1.766										0.43493	214.212	0.43062	96.668	0.02691	61.32	0.10764	46.08	0.10764	18.52	0.02691	14.5411
1.10338	1.766										0.43521	214.212	0.4309	96.304	0.02694	61.36	0.10775	46.08	0.10775	18.56	0.02694	14.5584
1.10449	1.766										0.43577	214.212	0.43146	96.096	0.02697	61.32	0.10786	45.96	0.10786	18.52	0.02697	14.5901
1.10561	1.766										0.43633	214.212	0.43201	96.512	0.02699	61.52	0.10798	45.96	0.10798	18.52	0.02699	14.5958
1.10672	1.766										0.43661	214.212	0.43229	97.552	0.02702	61.28	0.10809	45.84	0.10809	18.56	0.02702	14.5584
1.10783	1.766										0.43717	214.212	0.43285	97.864	0.02705	61.4	0.1082	46.04	0.1082	18.56	0.02705	14.5354
1.10894	1.766										0.43746	214.212	0.43312	97.448	0.02708	61.28	0.10831	45.96	0.10831	18.48	0.02708	14.5037
1.11033	1.766										0.43802	214.212	0.43368	96.772	0.02711	61.32	0.10842	46.12	0.10842	18.52	0.02711	14.521
1.11144	1.766										0.43858	214.212	0.43424	97.032	0.02713	61.16	0.10853	46.04	0.10853	18.52	0.02713	14.5267
1.11256	1.764										0.43886	214.212	0.43451	96.564	0.02716	61.32	0.10864	45.88	0.10864	18.48	0.02716	14.4864
1.11367	1.764										0.43942	214.212	0.43507	96.356	0.02719	61.24	0.10875	46	0.10875	18.56	0.02719	14.4806
1.11478	1.764										0.4397	214.212	0.43535	96.148	0.02722	61.32	0.10886	46.08	0.10886	18.48	0.02722	14.5066
1.11589	1.764										0.44026	214.212	0.4359	96.096	0.02724	61.16	0.10898	46	0.10898	18.48	0.02724	14.5584
1.117	1.764										0.44082	214.212	0.43646	95.836	0.02727	61.48	0.10909	45.88	0.10909	18.52	0.02727	14.544
1.11812	1.764										0.44111	214.212	0.43674	95.836	0.0273	61.28	0.1092	45.84	0.1092	18.44	0.0273	14.5037
1.11923	1.764										0.44167	214.212	0.43729	95.836	0.02733	61.36	0.10931	45.76	0.10931	18.48	0.02733	14.5094
1.12034	1.764										0.44195	214.212	0.43757	95.784	0.02736	61.28	0.10942	45.88	0.10942	18.52	0.02736	14.5699
1.12173	1.765										0.44251	214.212	0.43813	96.044	0.02738	61.24	0.10953	45.88	0.10953	18.44	0.02738	14.5382
1.12284	1.764										0.44307	214.212	0.43868	95.836	0.02741	61.2	0.10964	45.92	0.10964	18.48	0.02741	14.495
1.12395	1.764										0.44335	214.359	0.43896	96.564	0.02744	61.12	0.10975	45.84	0.10975	18.52	0.02744	14.4576
1.12507	1.765										0.44391	214.212	0.43952	96.876	0.02747	61.16	0.10987	45.88	0.10987	18.48	0.02747	14.4835
1.12618	1.764										0.44419	214.212	0.4398	97.032	0.02749	61.08	0.10998	45.96	0.10998	18.52	0.02749	14.495
1.12729	1.764										0.44476	214.359	0.44035	96.824	0.02752	61.12	0.11009	45.96	0.11009	18.48	0.02752	14.4864
1.1284	1.765										0.44532	214.212	0.44091	96.616	0.02755	61.12	0.1102	45.92	0.1102	18.44	0.02755	14.4288
1.12951	1.765										0.4456	214.359	0.44119	96.928	0.02758	61.16	0.11031	45.88	0.11031	18.52	0.02758	14.3856
1.13063	1.766										0.44616	214.212	0.44174	96.772	0.02761	61.12	0.11042	45.84	0.11042	18.52	0.02761	14.3856
1.13174	1.765										0.44644	214.212	0.44202	96.356	0.02763	61.12	0.11053	45.96	0.11053	18.44	0.02763	14.4029
1.13285	1.765										0.447	214.212	0.44258	96.252	0.02766	61.2	0.11064	45.92	0.11064	18.52	0.02766	14.4346
1.13424	1.766										0.44756	214.212	0.44313	96.772	0.02769	61.08	0.11076	45.88	0.11076	18.48	0.02769	14.4806
1.13535	1.766										0.44784	214.359	0.44341	96.304	0.02772	61.08	0.11087	45.92	0.11087	18.52	0.02772	14.4547
1.13646	1.764										0.44841	214.359	0.44397	96.512	0.02774	61.08	0.11098	45.92	0.11098	18.52	0.02774	14.4432
1.13758	1.764										0.44869	214.359	0.44424	96.46	0.02777	61	0.11109	45.92	0.11109	18.48	0.02777	14.4806
1.13869	1.765										0.44925	214.359	0.4448	96.512	0.0278	61	0.1112	45.88	0.1112	18.52	0.0278	14.5066
1.1398	1.765										0.44981	214.359	0.44536	97.136	0.02783	60.96	0.11131	45.76	0.11131	18.48	0.02783	14.4691
1.14091	1.764										0.45009	214.212	0.44563	97.292	0.02786	61.04	0.11142	45.72	0.11142	18.44	0.02786	14.4691
1.14202	1.765										0.45065	214.212	0.44619	98.176	0.02788	61	0.11153	45.84	0.11153	18.52	0.02788	14.4778
1.14314	1.764										0.45093	214.359	0.44647	98.02	0.02791	61	0.11164	45.68	0.11164	18.48	0.02791	14.4778
1.14425	1.765										0.45149	214.359	0.44702	97.448	0.02794	60.96	0.11176	45.76	0.11176	18.44	0.02794	14.4662
1.14564	1.765										0.45206	214.359	0.44758	97.604	0.02797	61.04	0.11187	45.72	0.11187	18.48	0.02797	14.4403
1.14675	1.765										0.45234	214.212	0.44786	97.812	0.02799	61	0.11198	45.6	0.11198	18.4	0.02799	14.4115
1.14786	1.765										0.4529	214.212	0.44841	97.032	0.02802	60.96	0.11209	45.6	0.11209	18.48	0.02802	14.4115
1.14897	1.766										0.45318	214.359	0.44869	97.084	0.02805	61	0.1122	45.6	0.1122	18.48	0.02805	14.4317
1.15009	1.766										0.45374	214.212	0.44925	96.98	0.02808	60.88	0.11231	45.56	0.11231	18.44	0.02808	14.3914
1.1512	1.765										0.4543	214.359	0.4498	96.2	0.02811	60.88	0.11242	45.64	0.11242	18.52	0.02811	14.3482
1.15231	1.765										0.45458	214.359	0.45008	96.044	0.02813	61.12	0.11253	45.6	0.11253	18.4	0.02813	14.3424
1.15342	1.765										0.45514	214.359	0.45064	96.668	0.02816	60.8	0.11265	45.6	0.11265	18.44	0.02816	14.3597
1.15453	1.766										0.45543	214.212	0.45092	96.46	0.02819	61	0.11276	45.72	0.11276	18.48	0.02819	14.3539
1.15565	1.765										0.45599	214.359	0.45147	96.46	0.02822	60.84	0.11287	45.68	0.11287	18.44	0.02822	14.2963
1.15704	1.765										0.45655	214.359	0.45203	96.46	0.02824	60.8	0.11298	45.76	0.11298	18.44	0.02824	14.2502
1.15815	1.765										0.45683	214.359	0.45231	96.408	0.02827	60.92	0.11309	45.8	0.11309	18.44	0.02827	14.256
1.15926	1.765										0.45739	214.359	0.45286	96.616	0.0283	60.84	0.1132	45.68	0.1132	18.4	0.0283	14.2848
1.16037	1.765										0.45767	214.359	0.45314	97.292	0.02833	60.76	0.11331	45.72	0.11331	18.48	0.02833	14.2934
1.16148	1.765										0.45823	214.359	0.4537	96.2	0.02836	60.68	0.11342	46.08	0.11342	18.44	0.02836	14.2646
1.1626	1.765										0.45879	214.359	0.45425	96.356	0.02838	60.72	0.11354	45.72	0.11354	18.4	0.02838	14.3021
1.16371	1.764										0.45908	214.212	0.45453	96.46	0.02841	60.76	0.11365	45.68	0.11365	18.48	0.02841	14.3309
1.16482	1.764										0.45964	214.212	0.45509	96.72	0.02844	60.8	0.11376	45.64	0.11376	18.48	0.02844	14.3366
1.16593	1.764										0.45992	214.359	0.45536	96.512	0.02847	60.8	0.11387	45.64	0.11387	18.4	0.02847	14.3251
1.16704	1.764										0.46048	214.359	0.45592	96.668	0.02849	60.8	0.11398	45.64	0.11398	18.44	0.02849	14.3021
1.16816	1.764										0.46104	214.359	0.45648	96.148	0.02852	60.76	0.11409	45.8	0.11409	18.44	0.02852	14.2992
1.16955	1.764										0.46132	214.359	0.45675	97.084	0.02855	60.84	0.1142	45.76	0.1142	18.44	0.02855	14.3136
1.17066	1.764										0.46188	214.359	0.45731	97.292	0.02858	60.72	0.11431	45.84	0.11431	18.44	0.02858	14.3626
1.17177	1.764										0.46216	214.359	0.45759	96.616	0.02861	60.88	0.11442	45.96	0.11442	18.4	0.02861	14.3827
1.17288	1.764										0.46273	214.359	0.45814	96.2	0.02863	60.68	0.11454	45.84	0.11454	18.44	0.02863	14.3712
1.17399	1.764										0.46329	214.212	0.4587	95.94	0.02866	60.72	0.11465	45.84	0.11465	18.44	0.02866	14.328
1.17511	1.764										0.46357	214.359	0.45898	96.252	0.02869	60.64	0.11476	45.88	0.11476	18.4	0.02869	14.3366
1.17622	1.764										0.46413	214.359	0.45953	96.408	0.02872	60.56	0.11487	45.96	0.11487	18.44	0.02872	14.3712
1.17733	1.764										0.46441	214.359	0.45981	96.616	0.02875	60.6	0.11498	45.68	0.11498	18.44	0.02875	14.3366
1.17844	1.764										0.46497	214.359	0.46037	96.148	0.02877	60.6	0.11509	45.72	0.11509	18.4	0.02877	14.2963
1.17955	1.765										0.46553	214.359	0.46092	96.304	0.0288	60.48	0.1152	46.12	0.1152	18.44	0.0288	14.3251
1.18094	1.765										0.46581	214.359	0.4612	96.252	0.02883	60.68	0.11531	45.96	0.11531	18.44	0.02883	14.3683
1.18206	1.765										0.46638	214.359	0.46176	96.252	0.02886	60.68	0.11543	45.84	0.11543	18.4	0.02886	14.3539
1.18317	1.766										0.46666	214.359	0.46204	95.68	0.02888	60.6	0.11554	45.88	0.11554	18.44	0.02888	14.2934
1.18428	1.766										0.46722	214.359	0.46259	95.836	0.02891	60.64	0.11565	46	0.11565	18.4	0.02891	14.2531
1.18539	1.765										0.46778	214.359	0.46315	96.304	0.02894	60.6	0.11576	45.84	0.11576	18.4	0.02894	14.2416
1.1865	1.765										0.46806	214.359	0.46343	95.888	0.02897	60.52	0.11587	45.72	0.11587	18.4	0.02897	14.2243
1.18762	1.765										0.46862	214.359	0.46398	95.576	0.029	60.52	0.11598	45.68	0.11598	18.36	0.029	14.2243
1.18873	1.765										0.4689	214.359	0.46426	96.2	0.02902	60.6	0.11609	45.84	0.11609	18.44	0.02902	14.2358
1.18984	1.764										0.46946	214.359	0.46482	95.576	0.02905	60.48	0.1162	45.92	0.1162	18.36	0.02905	14.2387
1.19095	1.765										0.47003	214.359	0.46537	95.784	0.02908	60.44	0.11632	45.84	0.11632	18.4	0.02908	14.2445
1.19206	1.765										0.47031	214.359	0.46565	96.044	0.02911	60.56	0.11643	45.84	0.11643	18.44	0.02911	14.2301
1.19345	1.765										0.47087	214.359	0.46621	95.42	0.02913	60.44	0.11654	45.76	0.11654	18.36	0.02913	14.184
1.19457	1.765										0.47115	214.359	0.46648	95.42	0.02916	60.48	0.11665	45.76	0.11665	18.36	0.02916	14.2157
1.19568	1.765										0.47171	214.359	0.46704	97.708	0.02919	60.48	0.11676	45.76	0.11676	18.4	0.02919	14.2502
1.19679	1.765										0.47227	214.359	0.4676	96.824	0.02922	60.4	0.11687	45.76	0.11687	18.32	0.02922	14.2675
1.1979	1.765										0.47255	214.359	0.46787	96.616	0.02925	60.36	0.11698	45.68	0.11698	18.4	0.02925	14.2646
1.19901	1.764										0.47311	214.359	0.46843	96.98	0.02927	60.52	0.11709	45.68	0.11709	18.4	0.02927	14.2704
1.20013	1.764										0.4734	214.359	0.46871	97.396	0.0293	60.36	0.1172	45.72	0.1172	18.32	0.0293	14.2877
1.20124	1.765										0.47396	214.359	0.46926	98.28	0.02933	60.4	0.11732	45.68	0.11732	18.36	0.02933	14.3165
1.20235	1.766										0.47452	214.359	0.46982	96.928	0.02936	60.4	0.11743	45.68	0.11743	18.4	0.02936	14.3021
1.20346	1.765										0.4748	214.359	0.4701	96.876	0.02938	60.28	0.11754	45.56	0.11754	18.32	0.02938	14.2848
1.20485	1.765										0.47536	214.359	0.47065	96.824	0.02941	60.32	0.11765	45.6	0.11765	18.4	0.02941	14.2618
1.20596	1.765										0.47564	214.359	0.47093	96.304	0.02944	60.36	0.11776	45.6	0.11776	18.4	0.02944	14.279
1.20708	1.764										0.4762	214.359	0.47149	95.992	0.02947	60.44	0.11787	45.52	0.11787	18.32	0.02947	14.2963
1.20819	1.764										0.47676	214.359	0.47204	96.148	0.0295	60.28	0.11798	45.48	0.11798	18.4	0.0295	14.2704
1.2093	1.765										0.47705	214.359	0.47232	96.148	0.02952	60.4	0.11809	45.44	0.11809	18.36	0.02952	14.233
1.21041	1.765										0.47761	214.359	0.47288	96.46	0.02955	60.24	0.11821	45.4	0.11821	18.4	0.02955	14.2157
1.21152	1.764										0.47789	214.359	0.47316	95.784	0.02958	60.4	0.11832	45.44	0.11832	18.36	0.02958	14.2358
1.21264	1.765										0.47845	214.359	0.47371	95.004	0.02961	60.36	0.11843	45.52	0.11843	18.36	0.02961	14.1754
1.21375	1.765										0.47901	214.359	0.47427	95.16	0.02963	60.28	0.11854	45.52	0.11854	18.36	0.02963	14.1091
1.21486	1.765										0.47929	214.359	0.47455	95.472	0.02966	60.24	0.11865	45.4	0.11865	18.4	0.02966	14.089
1.21625	1.764										0.47985	214.359	0.4751	95.888	0.02969	60.2	0.11876	45.36	0.11876	18.32	0.02969	14.112
1.21736	1.764										0.48013	214.359	0.47538	95.888	0.02972	60.16	0.11887	45.48	0.11887	18.36	0.02972	14.1178
1.21847	1.764										0.4807	214.359	0.47594	95.784	0.02975	60.24	0.11898	45.44	0.11898	18.36	0.02975	14.1034
1.21959	1.764										0.48126	214.359	0.47649	95.68	0.02977	60.28	0.1191	45.48	0.1191	18.36	0.02977	14.0602
1.2207	1.764										0.48154	214.359	0.47677	95.732	0.0298	60.2	0.11921	45.44	0.11921	18.36	0.0298	14.0861
1.22181	1.763										0.4821	214.359	0.47733	95.732	0.02983	60.28	0.11932	45.36	0.11932	18.36	0.02983	14.1322
1.22292	1.763										0.48238	214.359	0.4776	96.148	0.02986	60.28	0.11943	45.4	0.11943	18.32	0.02986	14.1322
1.22403	1.764										0.48294	214.359	0.47816	95.784	0.02989	60.16	0.11954	45.4	0.11954	18.36	0.02989	14.1005
1.22515	1.764										0.4835	214.359	0.47872	95.316	0.02991	60.2	0.11965	45.4	0.11965	18.32	0.02991	14.0803
1.22626	1.765										0.48378	214.359	0.47899	95.42	0.02994	60.12	0.11976	45.36	0.11976	18.32	0.02994	14.1005
1.22737	1.766										0.48435	214.359	0.47955	95.732	0.02997	60.24	0.11987	45.32	0.11987	18.36	0.02997	14.1494
1.22876	1.766										0.48463	214.359	0.47983	96.252	0.03	60.16	0.11998	45.28	0.11998	18.32	0.03	14.161
1.22987	1.766										0.48519	214.359	0.48038	96.408	0.03002	60.16	0.1201	45.28	0.1201	18.28	0.03002	14.1206
1.23098	1.764										0.48575	214.359	0.48094	96.46	0.03005	60	0.12021	45.36	0.12021	18.36	0.03005	14.0774
1.2321	1.765										0.48603	214.359	0.48122	96.2	0.03008	60.2	0.12032	45.4	0.12032	18.36	0.03008	14.0774
1.23321	1.765										0.48659	214.505	0.48177	96.616	0.03011	60.04	0.12043	45.24	0.12043	18.32	0.03011	14.1206
1.23432	1.765										0.48687	214.359	0.48205	95.992	0.03014	60.2	0.12054	45.2	0.12054	18.36	0.03014	14.1466
1.23543	1.765										0.48743	214.359	0.48261	95.888	0.03016	60.2	0.12065	45.16	0.12065	18.32	0.03016	14.1235
1.23654	1.765										0.488	214.359	0.48316	96.044	0.03019	60.08	0.12076	45.08	0.12076	18.32	0.03019	14.0976
1.23766	1.765										0.48828	214.359	0.48344	96.252	0.03022	60.08	0.12087	45.2	0.12087	18.32	0.03022	14.0774
1.23877	1.766										0.48884	214.359	0.484	96.408	0.03025	60	0.12099	45.28	0.12099	18.28	0.03025	14.0861
1.24016	1.765										0.48912	214.359	0.48428	96.304	0.03027	60.04	0.1211	45.28	0.1211	18.36	0.03027	14.0832
1.24127	1.766										0.48968	214.359	0.48483	96.096	0.0303	60	0.12121	45.16	0.12121	18.32	0.0303	14.0688
1.24238	1.764										0.49024	214.359	0.48539	95.628	0.03033	60.08	0.12132	45.24	0.12132	18.32	0.03033	14.0746
1.24349	1.765										0.49052	214.359	0.48567	95.212	0.03036	60.04	0.12143	45.12	0.12143	18.36	0.03036	14.1178
1.24461	1.765										0.49108	214.359	0.48622	95.784	0.03039	60.12	0.12154	45.12	0.12154	18.28	0.03039	14.135
1.24572	1.765										0.49137	214.359	0.4865	95.836	0.03041	60	0.12165	45.12	0.12165	18.28	0.03041	14.1062
1.24683	1.765										0.49193	214.359	0.48706	96.668	0.03044	60.12	0.12176	45.08	0.12176	18.32	0.03044	14.0688
1.24794	1.766										0.49249	214.359	0.48761	96.668	0.03047	59.92	0.12188	45.04	0.12188	18.32	0.03047	14.0515
1.24905	1.766										0.49277	214.359	0.48789	96.2	0.0305	59.92	0.12199	45.08	0.12199	18.32	0.0305	14.0429
1.25017	1.766										0.49333	214.359	0.48845	95.524	0.03052	60.04	0.1221	44.92	0.1221	18.32	0.03052	14.0688
1.25128	1.766										0.49361	214.359	0.48872	95.94	0.03055	59.88	0.12221	44.96	0.12221	18.28	0.03055	14.0544
1.25267	1.766										0.49417	214.359	0.48928	95.576	0.03058	59.88	0.12232	44.92	0.12232	18.24	0.03058	14.0688
1.25378	1.766										0.49473	214.359	0.48984	95.888	0.03061	60	0.12243	44.92	0.12243	18.32	0.03061	14.0688
1.25489	1.766										0.49502	214.359	0.49011	96.044	0.03064	59.8	0.12254	45.12	0.12254	18.28	0.03064	14.0746
1.256	1.765										0.49558	214.359	0.49067	95.68	0.03066	59.88	0.12265	45.16	0.12265	18.32	0.03066	14.0515
1.25712	1.766										0.49586	214.359	0.49095	95.992	0.03069	59.96	0.12276	45.32	0.12276	18.32	0.03069	14.0486
1.25823	1.766										0.49642	214.359	0.4915	96.408	0.03072	59.88	0.12288	45.2	0.12288	18.28	0.03072	14.0429
1.25934	1.766										0.49698	214.359	0.49206	95.732	0.03075	59.84	0.12299	45.16	0.12299	18.32	0.03075	14.0285
1.26045	1.766										0.49726	214.359	0.49234	96.668	0.03077	59.88	0.1231	45.08	0.1231	18.36	0.03077	13.9882
1.26156	1.767										0.49782	214.359	0.49289	96.772	0.0308	59.84	0.12321	45.12	0.12321	18.28	0.0308	13.9651
1.26268	1.766										0.4981	214.359	0.49317	96.564	0.03083	59.76	0.12332	45.16	0.12332	18.32	0.03083	13.9334
1.26407	1.765										0.49867	214.359	0.49373	97.448	0.03086	59.8	0.12343	45	0.12343	18.36	0.03086	13.9219
1.26518	1.764										0.49923	214.359	0.49428	96.46	0.03089	59.84	0.12354	45.08	0.12354	18.28	0.03089	13.9219
1.26629	1.764										0.49951	214.359	0.49456	95.992	0.03091	59.84	0.12365	45	0.12365	18.32	0.03091	13.9306
1.2674	1.765										0.50007	214.359	0.49512	96.252	0.03094	59.8	0.12377	45.24	0.12377	18.28	0.03094	13.9133
1.26851	1.765										0.50035	214.359	0.4954	96.044	0.03097	59.72	0.12388	45.04	0.12388	18.28	0.03097	13.9162
1.26963	1.766										0.50091	214.359	0.49595	95.94	0.031	59.8	0.12399	45.16	0.12399	18.28	0.031	13.9709
1.27074	1.766										0.50147	214.359	0.49651	95.576	0.03102	59.8	0.1241	45.16	0.1241	18.28	0.03102	13.9939
1.27185	1.765										0.50175	214.359	0.49679	95.628	0.03105	59.92	0.12421	45.12	0.12421	18.28	0.03105	13.9882
1.27296	1.766										0.50232	214.359	0.49734	95.576	0.03108	59.8	0.12432	45.04	0.12432	18.32	0.03108	14.0026
1.27407	1.766										0.5026	214.359	0.49762	96.252	0.03111	59.96	0.12443	45.08	0.12443	18.28	0.03111	13.9968
1.27546	1.766										0.50316	214.359	0.49818	96.304	0.03114	59.88	0.12454	45	0.12454	18.32	0.03114	13.9709
1.27658	1.766										0.50372	214.359	0.49873	96.044	0.03116	59.84	0.12466	45.12	0.12466	18.28	0.03116	13.9939
1.27769	1.767										0.504	214.359	0.49901	95.784	0.03119	59.96	0.12477	45	0.12477	18.28	0.03119	14.0227
1.2788	1.766										0.50456	214.359	0.49957	95.368	0.03122	59.92	0.12488	45.12	0.12488	18.32	0.03122	13.991
1.27991	1.765										0.50484	214.505	0.49984	95.524	0.03125	59.76	0.12499	45.2	0.12499	18.28	0.03125	13.9622
1.28102	1.765										0.5054	214.359	0.5004	95.784	0.03128	59.72	0.1251	45.2	0.1251	18.28	0.03128	13.945
1.28214	1.765										0.50597	214.359	0.50096	95.732	0.0313	59.84	0.12521	45.2	0.12521	18.32	0.0313	13.9104
1.28325	1.766										0.50625	214.359	0.50123	95.836	0.03133	59.88	0.12532	45.16	0.12532	18.24	0.03133	13.8816
1.28436	1.765										0.50681	214.359	0.50179	95.732	0.03136	59.8	0.12543	45.04	0.12543	18.28	0.03136	13.8586
1.28547	1.765										0.50709	214.359	0.50207	95.992	0.03139	59.8	0.12554	45.04	0.12554	18.28	0.03139	13.8442
1.28658	1.765										0.50765	214.359	0.50262	96.304	0.03141	59.84	0.12566	45.16	0.12566	18.24	0.03141	13.8586
1.28797	1.764										0.50821	214.359	0.50318	96.564	0.03144	59.76	0.12577	45.08	0.12577	18.32	0.03144	13.9133
1.28909	1.764										0.50849	214.359	0.50346	96.148	0.03147	59.84	0.12588	45.08	0.12588	18.24	0.03147	13.919
1.2902	1.765										0.50905	214.359	0.50401	96.616	0.0315	59.76	0.12599	45.08	0.12599	18.24	0.0315	13.9046
1.29131	1.765										0.50933	214.359	0.50429	96.148	0.03153	59.88	0.1261	45	0.1261	18.32	0.03153	13.9392
1.29242	1.765										0.5099	214.359	0.50485	96.096	0.03155	59.8	0.12621	45.04	0.12621	18.24	0.03155	13.9939
1.29353	1.765										0.51046	214.359	0.5054	95.784	0.03158	59.88	0.12632	44.88	0.12632	18.24	0.03158	13.9795
1.29465	1.765										0.51074	214.359	0.50568	96.096	0.03161	59.76	0.12643	44.84	0.12643	18.28	0.03161	13.968
1.29576	1.766										0.5113	214.505	0.50624	95.94	0.03164	59.8	0.12655	44.84	0.12655	18.24	0.03164	13.9507
1.29687	1.766										0.51158	214.359	0.50652	95.784	0.03166	59.68	0.12666	44.88	0.12666	18.24	0.03166	13.945
1.29798	1.766										0.51214	214.359	0.50707	95.524	0.03169	59.72	0.12677	44.8	0.12677	18.28	0.03169	13.9248
1.29937	1.766										0.5127	214.359	0.50763	97.292	0.03172	59.72	0.12688	44.8	0.12688	18.28	0.03172	13.9075
1.30048	1.767										0.51299	214.359	0.50791	96.98	0.03175	59.64	0.12699	44.64	0.12699	18.24	0.03175	13.8528
1.3016	1.767										0.51355	214.359	0.50846	95.784	0.03178	59.64	0.1271	44.68	0.1271	18.28	0.03178	13.8413
1.30271	1.766										0.51383	214.505	0.50874	95.784	0.0318	59.64	0.12721	44.6	0.12721	18.24	0.0318	13.8355
1.30382	1.766										0.51439	214.359	0.5093	96.252	0.03183	59.64	0.12732	44.64	0.12732	18.24	0.03183	13.8326
1.30493	1.766										0.51495	214.359	0.50985	96.044	0.03186	59.64	0.12744	44.52	0.12744	18.28	0.03186	13.8298
1.30604	1.765										0.51523	214.505	0.51013	96.044	0.03189	59.72	0.12755	44.56	0.12755	18.24	0.03189	13.7837
1.30716	1.765										0.51579	214.359	0.51069	96.2	0.03191	59.72	0.12766	44.56	0.12766	18.24	0.03191	13.7606
1.30827	1.766										0.51607	214.359	0.51096	95.628	0.03194	59.64	0.12777	44.52	0.12777	18.24	0.03194	13.7693
1.30938	1.766										0.51664	214.359	0.51152	95.524	0.03197	59.6	0.12788	44.56	0.12788	18.2	0.03197	13.7405
1.31049	1.766										0.5172	214.505	0.51208	96.148	0.032	59.68	0.12799	44.52	0.12799	18.24	0.032	13.68
1.31188	1.766										0.51748	214.359	0.51235	95.836	0.03203	59.64	0.1281	44.52	0.1281	18.28	0.03203	13.6454
1.31299	1.765										0.51804	214.359	0.51291	95.576	0.03205	59.6	0.12821	44.56	0.12821	18.2	0.03205	13.6397
1.31411	1.766										0.51832	214.505	0.51319	95.784	0.03208	59.6	0.12832	44.4	0.12832	18.2	0.03208	13.68
1.31522	1.765										0.51888	214.359	0.51374	96.668	0.03211	59.56	0.12844	44.44	0.12844	18.28	0.03211	13.7088
1.31633	1.765										0.51944	214.359	0.5143	96.044	0.03214	59.52	0.12855	44.6	0.12855	18.24	0.03214	13.7203
1.31744	1.765										0.51972	214.359	0.51458	95.628	0.03216	59.52	0.12866	44.56	0.12866	18.2	0.03216	13.7837
1.31855	1.766										0.52029	214.359	0.51513	95.836	0.03219	59.56	0.12877	44.52	0.12877	18.2	0.03219	13.8125
1.31967	1.766										0.52057	214.359	0.51541	95.836	0.03222	59.52	0.12888	44.44	0.12888	18.2	0.03222	13.8038
1.32078	1.765										0.52113	214.359	0.51597	95.68	0.03225	59.44	0.12899	44.4	0.12899	18.24	0.03225	13.7981
1.32189	1.765										0.52169	214.505	0.51652	95.732	0.03228	59.48	0.1291	44.28	0.1291	18.24	0.03228	13.7837
1.32328	1.765										0.52197	214.359	0.5168	95.16	0.0323	59.4	0.12921	44.32	0.12921	18.24	0.0323	13.801
1.32439	1.766										0.52253	214.359	0.51736	95.888	0.03233	59.48	0.12933	44.32	0.12933	18.24	0.03233	13.8154
1.3255	1.766										0.52281	214.505	0.51764	95.212	0.03236	59.52	0.12944	44.32	0.12944	18.2	0.03236	13.8499
1.32662	1.765										0.52337	214.505	0.51819	94.9	0.03239	59.44	0.12955	44.28	0.12955	18.24	0.03239	13.8614
1.32773	1.766										0.52394	214.505	0.51875	95.212	0.03241	59.44	0.12966	44.4	0.12966	18.2	0.03241	13.847
1.32884	1.766										0.52422	214.359	0.51903	95.368	0.03244	59.36	0.12977	44.36	0.12977	18.2	0.03244	13.8586
1.32995	1.768										0.52478	214.505	0.51958	95.42	0.03247	59.44	0.12988	44.28	0.12988	18.24	0.03247	13.8931
1.33106	1.767										0.52506	214.505	0.51986	95.732	0.0325	59.36	0.12999	44.24	0.12999	18.24	0.0325	13.8672
1.33218	1.767										0.52562	214.359	0.52042	95.368	0.03253	59.32	0.1301	44.24	0.1301	18.16	0.03253	13.824
1.33329	1.767										0.52618	214.505	0.52097	97.24	0.03255	59.36	0.13022	44.2	0.13022	18.24	0.03255	13.775
1.33468	1.768										0.52646	214.359	0.52125	97.24	0.03258	59.4	0.13033	44.12	0.13033	18.2	0.03258	13.7722
1.33579	1.767										0.52702	214.505	0.52181	96.512	0.03261	59.4	0.13044	44.12	0.13044	18.16	0.03261	13.775
1.3369	1.767										0.5273	214.505	0.52208	96.356	0.03264	59.4	0.13055	44.12	0.13055	18.24	0.03264	13.7894
1.33801	1.767										0.52787	214.359	0.52264	96.72	0.03267	59.4	0.13066	44.16	0.13066	18.2	0.03267	13.7693
1.33913	1.767										0.52843	214.505	0.5232	97.188	0.03269	59.44	0.13077	44.12	0.13077	18.2	0.03269	13.7405
1.34024	1.767										0.52871	214.359	0.52347	96.46	0.03272	59.36	0.13088	44.16	0.13088	18.24	0.03272	13.7347
1.34135	1.766										0.52927	214.505	0.52403	95.784	0.03275	59.44	0.13099	44.48	0.13099	18.16	0.03275	13.7261
1.34246	1.766										0.52955	214.505	0.52431	95.524	0.03278	59.36	0.1311	44.52	0.1311	18.2	0.03278	13.7002
1.34357	1.766										0.53011	214.505	0.52486	95.784	0.0328	59.28	0.13122	44.56	0.13122	18.24	0.0328	13.6742
1.34469	1.766										0.53067	214.359	0.52542	96.564	0.03283	59.28	0.13133	44.88	0.13133	18.2	0.03283	13.6771
1.3458	1.765										0.53095	214.359	0.5257	95.992	0.03286	59.28	0.13144	44.84	0.13144	18.2	0.03286	13.6973
1.34719	1.764										0.53152	214.359	0.52625	96.096	0.03289	59.2	0.13155	44.84	0.13155	18.16	0.03289	13.7318
1.3483	1.765										0.5318	214.359	0.52653	96.304	0.03292	59.32	0.13166	44.92	0.13166	18.2	0.03292	13.729
1.34941	1.764										0.53236	214.505	0.52709	95.992	0.03294	59.24	0.13177	44.76	0.13177	18.24	0.03294	13.7203
1.35052	1.765										0.53292	214.359	0.52764	96.044	0.03297	59.24	0.13188	44.76	0.13188	18.16	0.03297	13.703
1.35164	1.765										0.5332	214.505	0.52792	95.888	0.033	59.2	0.13199	44.8	0.13199	18.16	0.033	13.6886
1.35275	1.765										0.53376	214.505	0.52848	95.836	0.03303	59.24	0.13211	44.8	0.13211	18.2	0.03303	13.6598
1.35386	1.766										0.53404	214.505	0.52876	95.576	0.03305	59.2	0.13222	44.72	0.13222	18.12	0.03305	13.6282
1.35497	1.766										0.53461	214.505	0.52931	95.42	0.03308	59.2	0.13233	44.72	0.13233	18.2	0.03308	13.6138
1.35608	1.766										0.53517	214.359	0.52987	95.836	0.03311	59.4	0.13244	44.68	0.13244	18.24	0.03311	13.6397
1.3572	1.767										0.53545	214.505	0.53015	96.616	0.03314	59.2	0.13255	44.6	0.13255	18.16	0.03314	13.7002
1.35859	1.768										0.53601	214.359	0.5307	96.148	0.03317	59.16	0.13266	44.56	0.13266	18.2	0.03317	13.7174
1.3597	1.766										0.53629	214.359	0.53098	95.992	0.03319	59.2	0.13277	44.64	0.13277	18.2	0.03319	13.7117
1.36081	1.766										0.53685	214.505	0.53154	95.16	0.03322	59.2	0.13288	44.6	0.13288	18.16	0.03322	13.7002
1.36192	1.766										0.53741	214.505	0.53209	95.784	0.03325	59.12	0.133	44.56	0.133	18.16	0.03325	13.7117
1.36303	1.766										0.53769	214.359	0.53237	96.46	0.03328	59.16	0.13311	44.48	0.13311	18.2	0.03328	13.7059
1.36415	1.767										0.53826	214.505	0.53293	96.408	0.0333	59.08	0.13322	44.4	0.13322	18.12	0.0333	13.6886
1.36526	1.766										0.53854	214.505	0.5332	96.616	0.03333	59.12	0.13333	44.56	0.13333	18.2	0.03333	13.6656
1.36637	1.766										0.5391	214.505	0.53376	96.096	0.03336	59.2	0.13344	44.48	0.13344	18.16	0.03336	13.6656
1.36748	1.766										0.53966	214.505	0.53432	96.356	0.03339	59.04	0.13355	44.48	0.13355	18.12	0.03339	13.6656
1.36859	1.766										0.53994	214.505	0.53459	96.408	0.03342	59.08	0.13366	44.48	0.13366	18.2	0.03342	13.6973
1.36971	1.767										0.5405	214.505	0.53515	96.668	0.03344	59.12	0.13377	44.52	0.13377	18.12	0.03344	13.6771
1.3711	1.765										0.54078	214.505	0.53543	96.876	0.03347	59.04	0.13388	44.4	0.13388	18.12	0.03347	13.6195
1.37221	1.765										0.54134	214.505	0.53598	96.304	0.0335	59	0.134	44.44	0.134	18.2	0.0335	13.5878
1.37332	1.766										0.54191	214.505	0.53654	96.46	0.03353	58.96	0.13411	44.4	0.13411	18.16	0.03353	13.6368
1.37443	1.766										0.54219	214.505	0.53682	95.836	0.03355	59.04	0.13422	44.44	0.13422	18.12	0.03355	13.6627
1.37554	1.765										0.54275	214.505	0.53737	96.096	0.03358	59	0.13433	44.48	0.13433	18.2	0.03358	13.6512
1.37666	1.765										0.54303	214.505	0.53765	95.888	0.03361	58.96	0.13444	44.52	0.13444	18.12	0.03361	13.6339
1.37777	1.765										0.54359	214.505	0.53821	95.42	0.03364	59.04	0.13455	44.4	0.13455	18.12	0.03364	13.6166
1.37888	1.766										0.54415	214.505	0.53876	95.628	0.03367	59.04	0.13466	44.36	0.13466	18.16	0.03367	13.6138
1.37999	1.766										0.54443	214.505	0.53904	95.836	0.03369	59.12	0.13477	44.32	0.13477	18.12	0.03369	13.6454
1.3811	1.765										0.54499	214.505	0.5396	96.46	0.03372	58.96	0.13489	44.4	0.13489	18.12	0.03372	13.6368
1.38249	1.765										0.54527	214.505	0.53988	96.096	0.03375	58.92	0.135	44.32	0.135	18.16	0.03375	13.5792
1.38361	1.766										0.54584	214.505	0.54043	96.564	0.03378	59.04	0.13511	44.36	0.13511	18.12	0.03378	13.559
1.38472	1.766										0.5464	214.505	0.54099	96.148	0.0338	58.96	0.13522	44.36	0.13522	18.16	0.0338	13.5792
1.38583	1.766										0.54668	214.505	0.54127	95.368	0.03383	59	0.13533	44.28	0.13533	18.08	0.03383	13.5648
1.38694	1.766										0.54724	214.505	0.54182	95.68	0.03386	58.96	0.13544	44.2	0.13544	18.12	0.03386	13.5533
1.38805	1.766										0.54752	214.505	0.5421	95.264	0.03389	59	0.13555	44.2	0.13555	18.12	0.03389	13.5418
1.38917	1.765										0.54808	214.505	0.54266	95.472	0.03392	59	0.13566	44.24	0.13566	18.12	0.03392	13.5504
1.39028	1.766										0.54864	214.505	0.54321	96.2	0.03394	59	0.13578	44.2	0.13578	18.12	0.03394	13.5533
1.39139	1.766										0.54892	214.505	0.54349	96.98	0.03397	59.08	0.13589	44.12	0.13589	18.08	0.03397	13.5101
1.3925	1.766										0.54949	214.505	0.54405	96.46	0.034	58.96	0.136	44.2	0.136	18.16	0.034	13.5101
1.39389	1.766										0.54977	214.505	0.54432	95.992	0.03403	58.96	0.13611	44.24	0.13611	18.16	0.03403	13.5389
1.395	1.766										0.55033	214.505	0.54488	95.628	0.03406	59	0.13622	44	0.13622	18.12	0.03406	13.559
1.39612	1.766										0.55089	214.505	0.54544	95.212	0.03408	58.88	0.13633	44.12	0.13633	18.16	0.03408	13.5821
1.39723	1.766										0.55117	214.505	0.54571	95.368	0.03411	58.88	0.13644	44.16	0.13644	18.12	0.03411	13.5821
1.39834	1.767										0.55173	214.505	0.54627	95.472	0.03414	59	0.13655	44.16	0.13655	18.12	0.03414	13.5763
1.39945	1.767										0.55201	214.359	0.54655	95.576	0.03417	58.92	0.13666	44.16	0.13666	18.16	0.03417	13.6051
1.40056	1.768										0.55258	214.505	0.5471	95.992	0.03419	58.8	0.13678	44.2	0.13678	18.12	0.03419	13.631
1.40168	1.766										0.55314	214.505	0.54766	95.316	0.03422	58.88	0.13689	44.32	0.13689	18.08	0.03422	13.6166
1.40279	1.766										0.55342	214.505	0.54794	94.432	0.03425	58.96	0.137	44.32	0.137	18.12	0.03425	13.5878
1.4039	1.766										0.55398	214.505	0.54849	94.796	0.03428	58.8	0.13711	44.24	0.13711	18.12	0.03428	13.559
1.40501	1.766										0.55426	214.505	0.54877	94.432	0.03431	58.8	0.13722	44.28	0.13722	18.12	0.03431	13.585
1.4064	1.767										0.55482	214.505	0.54933	95.576	0.03433	58.96	0.13733	44.32	0.13733	18.12	0.03433	13.5965
1.40751	1.766										0.55538	214.505	0.54988	95.212	0.03436	58.84	0.13744	44.28	0.13744	18.08	0.03436	13.5994
1.40863	1.766										0.55566	214.505	0.55016	95.16	0.03439	58.84	0.13755	44.16	0.13755	18.12	0.03439	13.5734
1.40974	1.766										0.55623	214.505	0.55072	94.9	0.03442	58.92	0.13767	44.24	0.13767	18.12	0.03442	13.5504
1.41085	1.766										0.55651	214.505	0.551	95.732	0.03444	58.84	0.13778	44.4	0.13778	18.08	0.03444	13.5504
1.41196	1.766										0.55707	214.505	0.55155	96.824	0.03447	58.8	0.13789	44.48	0.13789	18.16	0.03447	13.5706
1.41307	1.766										0.55763	214.505	0.55211	96.408	0.0345	58.84	0.138	44.24	0.138	18.08	0.0345	13.5763
1.41419	1.766										0.55791	214.505	0.55239	95.368	0.03453	58.92	0.13811	44.16	0.13811	18.12	0.03453	13.5677
1.4153	1.766										0.55847	214.505	0.55294	94.952	0.03456	58.84	0.13822	44.2	0.13822	18.08	0.03456	13.5562
1.41641	1.767										0.55875	214.505	0.55322	94.588	0.03458	58.92	0.13833	44.24	0.13833	18.08	0.03458	13.5533
1.4178	1.767										0.55931	214.505	0.55378	94.172	0.03461	58.84	0.13844	44.16	0.13844	18.12	0.03461	13.536
1.41891	1.767										0.55988	214.505	0.55433	94.328	0.03464	58.84	0.13856	44.24	0.13856	18.08	0.03464	13.4928
1.42002	1.767										0.56016	214.505	0.55461	95.004	0.03467	58.8	0.13867	44.12	0.13867	18.04	0.03467	13.4582
1.42114	1.767										0.56072	214.505	0.55517	95.836	0.03469	58.8	0.13878	44.16	0.13878	18.12	0.03469	13.4899
1.42225	1.767										0.561	214.505	0.55544	95.42	0.03472	58.8	0.13889	44.16	0.13889	18.08	0.03472	13.5331
1.42336	1.767										0.56156	214.359	0.556	94.9	0.03475	58.72	0.139	44.16	0.139	18.04	0.03475	13.5446
1.42447	1.766										0.56212	214.505	0.55656	95.004	0.03478	58.76	0.13911	44.08	0.13911	18.08	0.03478	13.5072
1.42558	1.766										0.5624	214.505	0.55683	94.952	0.03481	58.76	0.13922	44.04	0.13922	18.08	0.03481	13.4957
1.4267	1.766										0.56296	214.505	0.55739	95.108	0.03483	58.72	0.13933	43.92	0.13933	18.04	0.03483	13.5014
1.42781	1.766										0.56324	214.505	0.55767	95.68	0.03486	58.72	0.13944	43.92	0.13944	18.08	0.03486	13.487
1.42892	1.766										0.56381	214.359	0.55822	95.68	0.03489	58.68	0.13956	43.96	0.13956	18.08	0.03489	13.4438
1.43031	1.766										0.56437	214.505	0.55878	95.576	0.03492	58.72	0.13967	43.88	0.13967	18.04	0.03492	13.441
1.43142	1.766										0.56465	214.359	0.55906	96.2	0.03494	58.64	0.13978	43.92	0.13978	18.08	0.03494	13.4496
1.43253	1.766										0.56521	214.359	0.55961	96.304	0.03497	58.72	0.13989	43.88	0.13989	18.08	0.03497	13.4467
1.43365	1.766										0.56549	214.505	0.55989	96.044	0.035	58.72	0.14	43.88	0.14	18.04	0.035	13.4582
1.43476	1.767										0.56605	214.505	0.56045	95.68	0.03503	58.76	0.14011	43.76	0.14011	18.08	0.03503	13.5187
1.43587	1.766										0.56661	214.359	0.561	95.524	0.03506	58.68	0.14022	43.8	0.14022	18.08	0.03506	13.4928
1.43698	1.767										0.56689	214.359	0.56128	95.732	0.03508	58.72	0.14033	43.8	0.14033	18.04	0.03508	13.4726
1.43809	1.767										0.56746	214.359	0.56184	95.472	0.03511	58.64	0.14045	43.76	0.14045	18.08	0.03511	13.4928
1.43921	1.768										0.56774	214.505	0.56212	95.628	0.03514	58.68	0.14056	43.84	0.14056	18.08	0.03514	13.4842
1.44032	1.768										0.5683	214.359	0.56267	95.264	0.03517	58.56	0.14067	43.96	0.14067	18.04	0.03517	13.4496
1.44171	1.767										0.56886	214.359	0.56323	95.056	0.03519	58.64	0.14078	43.8	0.14078	18.12	0.03519	13.4438
1.44282	1.767										0.56914	214.505	0.56351	94.952	0.03522	58.56	0.14089	43.8	0.14089	18.12	0.03522	13.4784
1.44393	1.766										0.5697	214.359	0.56406	95.056	0.03525	58.64	0.141	43.8	0.141	18.04	0.03525	13.4784
1.44504	1.766										0.56998	214.505	0.56434	95.108	0.03528	58.64	0.14111	43.76	0.14111	18.12	0.03528	13.4669
1.44616	1.766										0.57054	214.505	0.5649	94.952	0.03531	58.6	0.14122	43.76	0.14122	18.04	0.03531	13.4467
1.44727	1.766										0.57111	214.359	0.56545	94.848	0.03533	58.56	0.14134	43.72	0.14134	18.04	0.03533	13.4323
1.44838	1.767										0.57139	214.505	0.56573	94.276	0.03536	58.6	0.14145	43.76	0.14145	18.08	0.03536	13.4438
1.44949	1.767										0.57195	214.505	0.56629	94.068	0.03539	58.56	0.14156	43.96	0.14156	18.04	0.03539	13.4525
1.4506	1.767										0.57223	214.505	0.56656	94.38	0.03542	58.52	0.14167	43.72	0.14167	18.04	0.03542	13.4525
1.45172	1.767										0.57279	214.505	0.56712	95.524	0.03544	58.48	0.14178	43.68	0.14178	18.08	0.03544	13.3862
1.45311	1.767										0.57335	214.505	0.56768	95.316	0.03547	58.52	0.14189	43.68	0.14189	18	0.03547	13.3632
1.45422	1.768										0.57363	214.505	0.56795	95.368	0.0355	58.44	0.142	43.76	0.142	18.08	0.0355	13.369
1.45533	1.768										0.5742	214.505	0.56851	95.108	0.03553	58.48	0.14211	43.72	0.14211	18.04	0.03553	13.3862
1.45644	1.768										0.57448	214.505	0.56879	95.836	0.03556	58.44	0.14222	43.64	0.14222	18	0.03556	13.392
1.45755	1.768										0.57504	214.505	0.56934	95.68	0.03558	58.4	0.14234	43.64	0.14234	18.04	0.03558	13.3546
1.45867	1.767										0.5756	214.505	0.5699	95.576	0.03561	58.52	0.14245	43.64	0.14245	18.08	0.03561	13.3661
1.45978	1.766										0.57588	214.505	0.57018	95.264	0.03564	58.44	0.14256	43.64	0.14256	18.04	0.03564	13.4093
1.46089	1.765										0.57644	214.505	0.57073	94.588	0.03567	58.52	0.14267	43.56	0.14267	18.08	0.03567	13.4323
1.462	1.766										0.57672	214.505	0.57101	95.16	0.0357	58.52	0.14278	43.52	0.14278	18.04	0.0357	13.392
1.46311	1.766										0.57728	214.505	0.57157	94.484	0.03572	58.4	0.14289	43.56	0.14289	18.04	0.03572	13.3517
1.46423	1.766										0.57785	214.505	0.57212	94.328	0.03575	58.4	0.143	43.56	0.143	18.08	0.03575	13.3632
1.46562	1.766										0.57813	214.505	0.5724	94.432	0.03578	58.44	0.14311	43.52	0.14311	18	0.03578	13.3949
1.46673	1.766										0.57869	214.505	0.57296	94.744	0.03581	58.4	0.14323	43.48	0.14323	18.04	0.03581	13.4294
1.46784	1.765										0.57897	214.505	0.57324	95.056	0.03583	58.36	0.14334	43.56	0.14334	18.08	0.03583	13.441
1.46895	1.766										0.57953	214.505	0.57379	95.888	0.03586	58.4	0.14345	43.48	0.14345	18	0.03586	13.441
1.47006	1.766										0.58009	214.505	0.57435	95.732	0.03589	58.32	0.14356	43.44	0.14356	18	0.03589	13.4525
1.47118	1.766										0.58037	214.505	0.57463	94.848	0.03592	58.4	0.14367	43.48	0.14367	18.08	0.03592	13.4294
1.47229	1.766										0.58093	214.505	0.57518	94.952	0.03595	58.36	0.14378	43.56	0.14378	18.04	0.03595	13.3862
1.4734	1.767										0.58121	214.505	0.57546	95.42	0.03597	58.44	0.14389	43.56	0.14389	18	0.03597	13.343
1.47451	1.767										0.58178	214.359	0.57602	95.212	0.036	58.28	0.144	43.48	0.144	18.08	0.036	13.3344
1.47562	1.767										0.58234	214.505	0.57657	95.368	0.03603	58.32	0.14412	43.48	0.14412	18.04	0.03603	13.3603
1.47701	1.768										0.58262	214.505	0.57685	95.68	0.03606	58.28	0.14423	43.52	0.14423	18.04	0.03606	13.3574
1.47813	1.767										0.58318	214.505	0.57741	95.68	0.03608	58.32	0.14434	43.4	0.14434	18.08	0.03608	13.32
1.47924	1.766										0.58346	214.505	0.57768	94.848	0.03611	58.24	0.14445	43.24	0.14445	18	0.03611	13.2624
1.48035	1.767										0.58402	214.505	0.57824	95.004	0.03614	58.2	0.14456	43.36	0.14456	18	0.03614	13.2998
1.48146	1.767										0.58458	214.505	0.5788	94.796	0.03617	58.28	0.14467	43.36	0.14467	18.04	0.03617	13.3373
1.48257	1.765										0.58486	214.505	0.57907	95.004	0.0362	58.2	0.14478	43.36	0.14478	18	0.0362	13.3171
1.48369	1.765										0.58543	214.505	0.57963	94.692	0.03622	58.28	0.14489	43.36	0.14489	18	0.03622	13.2768
1.4848	1.765										0.58571	214.505	0.57991	94.38	0.03625	58.24	0.145	43.32	0.145	18.04	0.03625	13.32
1.48591	1.765										0.58627	214.505	0.58046	94.12	0.03628	58.24	0.14512	43.24	0.14512	17.96	0.03628	13.3632
1.48702	1.766										0.58683	214.505	0.58102	94.588	0.03631	58.28	0.14523	43.28	0.14523	18.04	0.03631	13.3949
1.48813	1.765										0.58711	214.505	0.5813	94.328	0.03633	58.32	0.14534	43.24	0.14534	18	0.03633	13.3718
1.48952	1.766										0.58767	214.505	0.58185	94.38	0.03636	58.16	0.14545	43.28	0.14545	18	0.03636	13.3517
1.49064	1.765										0.58795	214.505	0.58213	94.796	0.03639	58.2	0.14556	43.2	0.14556	18.04	0.03639	13.3459
1.49175	1.766										0.58851	214.359	0.58269	95.108	0.03642	58.16	0.14567	43.32	0.14567	18.04	0.03642	13.3805
1.49286	1.766										0.58908	214.505	0.58324	95.16	0.03645	58.2	0.14578	43.28	0.14578	17.96	0.03645	13.3718
1.49397	1.767										0.58936	214.505	0.58352	94.328	0.03647	58.2	0.14589	43.36	0.14589	18.04	0.03647	13.3574
1.49508	1.766										0.58992	214.505	0.58408	94.016	0.0365	58.2	0.14601	43.2	0.14601	18.04	0.0365	13.3574
1.4962	1.767										0.5902	214.505	0.58436	95.212	0.03653	58.2	0.14612	43.12	0.14612	18	0.03653	13.3488
1.49731	1.767										0.59076	214.505	0.58491	95.368	0.03656	58.2	0.14623	43.2	0.14623	18.04	0.03656	13.3402
1.49842	1.767										0.59132	214.505	0.58547	95.16	0.03658	58.2	0.14634	43.16	0.14634	18	0.03658	13.3258
1.49953	1.766										0.5916	214.505	0.58575	95.212	0.03661	58.24	0.14645	43.32	0.14645	18	0.03661	13.3085
1.50092	1.765										0.59217	214.505	0.5863	95.16	0.03664	58.24	0.14656	43.32	0.14656	18.04	0.03664	13.2595
1.50203	1.765										0.59245	214.505	0.58658	95.16	0.03667	58.12	0.14667	43.16	0.14667	18	0.03667	13.2451
1.50315	1.766										0.59301	214.505	0.58714	95.472	0.0367	58.16	0.14678	43.16	0.14678	18	0.0367	13.2278
1.50426	1.766										0.59357	214.505	0.58769	94.848	0.03672	58.16	0.1469	43.16	0.1469	18.04	0.03672	13.2509
1.50537	1.766										0.59385	214.505	0.58797	95.212	0.03675	58.12	0.14701	43.12	0.14701	18	0.03675	13.2509
1.50648	1.767										0.59441	214.505	0.58853	94.744	0.03678	58.12	0.14712	43.12	0.14712	17.96	0.03678	13.2336
1.50759	1.767										0.59469	214.505	0.5888	94.484	0.03681	58.08	0.14723	43.2	0.14723	18.04	0.03681	13.2451
1.50871	1.766										0.59525	214.505	0.58936	94.692	0.03684	58.04	0.14734	43.16	0.14734	17.96	0.03684	13.2509
1.50982	1.766										0.59582	214.505	0.58992	95.316	0.03686	58	0.14745	43.08	0.14745	18.04	0.03686	13.2365
1.51093	1.766										0.5961	214.505	0.59019	96.564	0.03689	58.12	0.14756	43.12	0.14756	18	0.03689	13.2106
1.51232	1.766										0.59666	214.505	0.59075	96.044	0.03692	58.08	0.14767	43.16	0.14767	17.96	0.03692	13.199
1.51343	1.766										0.59694	214.505	0.59103	95.784	0.03695	58.04	0.14778	43.16	0.14778	18.04	0.03695	13.1904
1.51454	1.767										0.5975	214.505	0.59158	95.264	0.03697	58.2	0.1479	43.24	0.1479	18	0.03697	13.1616
1.51566	1.767										0.59806	214.505	0.59214	95.628	0.037	58.12	0.14801	43.16	0.14801	18	0.037	13.1558
1.51677	1.767										0.59834	214.505	0.59242	95.628	0.03703	58.08	0.14812	43.24	0.14812	18	0.03703	13.1472
1.51788	1.766										0.5989	214.505	0.59297	95.628	0.03706	58.04	0.14823	43.12	0.14823	17.96	0.03706	13.1328
1.51899	1.767										0.59918	214.505	0.59325	95.42	0.03709	58.04	0.14834	43.08	0.14834	17.96	0.03709	13.176
1.5201	1.767										0.59975	214.505	0.59381	95.108	0.03711	58	0.14845	43.12	0.14845	18	0.03711	13.1846
1.52122	1.765										0.60031	214.505	0.59436	94.952	0.03714	58.04	0.14856	43.32	0.14856	17.92	0.03714	13.2019
1.52233	1.766										0.60059	214.505	0.59464	94.796	0.03717	58	0.14867	43.28	0.14867	17.96	0.03717	13.2365
1.52344	1.766										0.60115	214.505	0.5952	94.588	0.0372	58.04	0.14879	43.2	0.14879	17.96	0.0372	13.2854
1.52483	1.766										0.60143	214.505	0.59548	93.964	0.03722	58	0.1489	43.28	0.1489	17.96	0.03722	13.3142
1.52594	1.767										0.60199	214.505	0.59603	93.704	0.03725	58.04	0.14901	43.28	0.14901	18	0.03725	13.3027
1.52705	1.766										0.60255	214.505	0.59659	95.108	0.03728	57.96	0.14912	43.36	0.14912	17.96	0.03728	13.2653
1.52817	1.766										0.60283	214.505	0.59687	96.304	0.03731	57.92	0.14923	43.24	0.14923	17.92	0.03731	13.2941
1.52928	1.766										0.6034	214.505	0.59742	95.316	0.03734	58	0.14934	43.16	0.14934	18	0.03734	13.2912
1.53039	1.767										0.60368	214.505	0.5977	95.368	0.03736	57.92	0.14945	43.16	0.14945	18	0.03736	13.2595
1.5315	1.766										0.60424	214.505	0.59826	95.472	0.03739	57.84	0.14956	43.12	0.14956	17.96	0.03739	13.2048
1.53261	1.767										0.6048	214.505	0.59881	95.628	0.03742	58.04	0.14968	43	0.14968	17.96	0.03742	13.2221
1.53373	1.767										0.60508	214.505	0.59909	95.472	0.03745	57.92	0.14979	43.12	0.14979	17.96	0.03745	13.248
1.53484	1.767										0.60564	214.505	0.59965	94.952	0.03747	57.88	0.1499	43.08	0.1499	17.92	0.03747	13.2422
1.53623	1.766										0.60592	214.505	0.59992	95.628	0.0375	57.84	0.15001	42.96	0.15001	17.96	0.0375	13.2336
1.53734	1.767										0.60648	214.505	0.60048	95.836	0.03753	57.84	0.15012	42.96	0.15012	17.96	0.03753	13.199
1.53845	1.767										0.60705	214.505	0.60104	95.42	0.03756	57.88	0.15023	43	0.15023	17.96	0.03756	13.1674
1.53956	1.767										0.60733	214.505	0.60131	95.316	0.03759	57.8	0.15034	42.96	0.15034	17.96	0.03759	13.2019
1.54068	1.767										0.60789	214.505	0.60187	95.212	0.03761	57.8	0.15045	42.96	0.15045	17.92	0.03761	13.2077
1.54179	1.768										0.60817	214.505	0.60215	95.16	0.03764	57.84	0.15056	42.84	0.15056	17.96	0.03764	13.1616
1.5429	1.768										0.60873	214.505	0.6027	95.368	0.03767	57.76	0.15068	42.96	0.15068	17.96	0.03767	13.0925
1.54401	1.768										0.60929	214.505	0.60326	95.68	0.0377	57.84	0.15079	43	0.15079	17.92	0.0377	13.0723
1.54512	1.768										0.60957	214.505	0.60354	96.044	0.03772	57.76	0.1509	42.96	0.1509	17.96	0.03772	13.1126
1.54624	1.768										0.61013	214.505	0.60409	95.732	0.03775	57.8	0.15101	42.88	0.15101	17.92	0.03775	13.153
1.54735	1.768										0.61042	214.505	0.60437	95.316	0.03778	57.88	0.15112	43	0.15112	17.92	0.03778	13.1328
1.54874	1.766										0.61098	214.505	0.60493	95.42	0.03781	57.84	0.15123	42.92	0.15123	17.96	0.03781	13.1558
1.54985	1.767										0.61154	214.505	0.60548	94.64	0.03784	57.76	0.15134	43	0.15134	17.92	0.03784	13.225
1.55096	1.765										0.61182	214.505	0.60576	94.38	0.03786	57.84	0.15145	42.88	0.15145	17.96	0.03786	13.2624
1.55207	1.766										0.61238	214.505	0.60632	94.484	0.03789	57.92	0.15157	42.84	0.15157	17.96	0.03789	13.2307
1.55319	1.766										0.61266	214.505	0.6066	94.172	0.03792	57.8	0.15168	42.84	0.15168	17.92	0.03792	13.1846
1.5543	1.766										0.61322	214.505	0.60715	94.016	0.03795	57.88	0.15179	42.72	0.15179	18	0.03795	13.1587
1.55541	1.766										0.61379	214.505	0.60771	94.12	0.03797	57.88	0.1519	42.72	0.1519	17.96	0.03797	13.2278
1.55652	1.766										0.61407	214.505	0.60799	93.704	0.038	57.96	0.15201	42.68	0.15201	17.92	0.038	13.2854
1.55763	1.766										0.61463	214.505	0.60854	95.16	0.03803	57.8	0.15212	42.68	0.15212	18	0.03803	13.2566
1.55875	1.765										0.61491	214.505	0.60882	95.524	0.03806	57.96	0.15223	42.64	0.15223	17.96	0.03806	13.2422
1.56014	1.766										0.61547	214.505	0.60938	95.056	0.03809	57.84	0.15234	42.72	0.15234	17.96	0.03809	13.2278
1.56125	1.766										0.61603	214.505	0.60993	94.952	0.03811	57.84	0.15246	42.72	0.15246	18	0.03811	13.2307
1.56236	1.765										0.61631	214.505	0.61021	94.9	0.03814	57.92	0.15257	42.76	0.15257	17.92	0.03814	13.2278
1.56347	1.766										0.61687	214.505	0.61077	94.38	0.03817	57.88	0.15268	42.68	0.15268	17.96	0.03817	13.2336
1.56458	1.766										0.61715	214.505	0.61104	94.484	0.0382	57.84	0.15279	42.64	0.15279	17.96	0.0382	13.1818
1.5657	1.767										0.61772	214.505	0.6116	94.38	0.03823	58	0.1529	42.64	0.1529	17.92	0.03823	13.1731
1.56681	1.767										0.61828	214.505	0.61216	94.432	0.03825	57.84	0.15301	42.6	0.15301	17.96	0.03825	13.1846
1.56792	1.767										0.61856	214.505	0.61243	94.952	0.03828	57.88	0.15312	42.52	0.15312	17.92	0.03828	13.1789
1.56903	1.767										0.61912	214.505	0.61299	94.224	0.03831	58	0.15323	42.64	0.15323	17.96	0.03831	13.153
1.57014	1.766										0.6194	214.505	0.61327	94.64	0.03834	57.88	0.15334	42.64	0.15334	17.96	0.03834	13.1558
1.57153	1.766										0.61996	214.505	0.61382	94.9	0.03836	57.88	0.15346	42.56	0.15346	17.92	0.03836	13.1616
1.57265	1.766										0.62052	214.505	0.61438	95.16	0.03839	57.84	0.15357	42.44	0.15357	17.96	0.03839	13.1789
1.57376	1.767										0.6208	214.505	0.61466	94.692	0.03842	57.92	0.15368	42.56	0.15368	17.96	0.03842	13.176
1.57487	1.767										0.62137	214.505	0.61521	94.224	0.03845	57.92	0.15379	42.6	0.15379	17.88	0.03845	13.1155
1.57598	1.767										0.62165	214.505	0.61549	94.848	0.03848	57.96	0.1539	42.52	0.1539	17.92	0.03848	13.0896
1.57709	1.766										0.62221	214.505	0.61605	95.576	0.0385	57.88	0.15401	42.52	0.15401	17.96	0.0385	13.0925
1.57821	1.767										0.62277	214.505	0.6166	95.264	0.03853	57.88	0.15412	42.44	0.15412	17.92	0.03853	13.1126
1.57932	1.765										0.62305	214.505	0.61688	94.848	0.03856	57.92	0.15423	42.48	0.15423	17.92	0.03856	13.1242
1.58043	1.766										0.62361	214.505	0.61744	94.744	0.03859	57.84	0.15435	42.4	0.15435	17.92	0.03859	13.1386
1.58154	1.765										0.62389	214.505	0.61772	94.484	0.03861	57.84	0.15446	42.44	0.15446	17.92	0.03861	13.1299
1.58265	1.766										0.62445	214.505	0.61827	94.588	0.03864	57.8	0.15457	42.4	0.15457	17.96	0.03864	13.1501
1.58404	1.766										0.62502	214.505	0.61883	95.368	0.03867	57.84	0.15468	42.4	0.15468	17.92	0.03867	13.1645
1.58516	1.767										0.6253	214.505	0.61911	95.68	0.0387	57.8	0.15479	42.36	0.15479	17.92	0.0387	13.1501
1.58627	1.766										0.62586	214.505	0.61966	95.316	0.03873	57.76	0.1549	42.4	0.1549	17.96	0.03873	13.0982
1.58738	1.767										0.62614	214.505	0.61994	95.472	0.03875	57.76	0.15501	42.44	0.15501	17.92	0.03875	13.0982
1.58849	1.766										0.6267	214.505	0.6205	95.16	0.03878	57.76	0.15512	42.32	0.15512	17.92	0.03878	13.1328
1.5896	1.766										0.62726	214.505	0.62105	95.108	0.03881	57.88	0.15524	42.36	0.15524	17.96	0.03881	13.1126
1.59072	1.766										0.62754	214.505	0.62133	95.16	0.03884	57.68	0.15535	42.36	0.15535	17.88	0.03884	13.0608
1.59183	1.766										0.6281	214.505	0.62189	95.42	0.03886	57.8	0.15546	42.32	0.15546	17.92	0.03886	13.0579
1.59294	1.767										0.62839	214.505	0.62216	95.316	0.03889	57.72	0.15557	42.24	0.15557	17.96	0.03889	13.0752
1.59405	1.766										0.62895	214.505	0.62272	94.952	0.03892	57.68	0.15568	42.36	0.15568	17.88	0.03892	13.0954
1.59544	1.766										0.62951	214.505	0.62328	94.536	0.03895	57.76	0.15579	42.44	0.15579	17.92	0.03895	13.0925
1.59655	1.766										0.62979	214.505	0.62355	94.484	0.03898	57.72	0.1559	42.28	0.1559	17.88	0.03898	13.0867
1.59767	1.767										0.63035	214.505	0.62411	95.108	0.039	57.72	0.15601	42.28	0.15601	17.92	0.039	13.0925
1.59878	1.766										0.63063	214.505	0.62439	94.848	0.03903	57.76	0.15612	42.36	0.15612	17.96	0.03903	13.1069
1.59989	1.766										0.63119	214.505	0.62494	95.732	0.03906	57.84	0.15624	42.36	0.15624	17.88	0.03906	13.0954
1.601	1.766										0.63176	214.505	0.6255	95.212	0.03909	57.6	0.15635	42.24	0.15635	17.84	0.03909	13.0522
1.60211	1.766										0.63204	214.505	0.62578	94.744	0.03911	57.68	0.15646	42.16	0.15646	17.92	0.03911	13.0291
1.60323	1.766										0.6326	214.505	0.62633	94.796	0.03914	57.64	0.15657	42.16	0.15657	17.92	0.03914	13.032
1.60434	1.766										0.63288	214.505	0.62661	94.224	0.03917	57.72	0.15668	42.28	0.15668	17.88	0.03917	13.0349
1.60545	1.766										0.63344	214.505	0.62717	94.38	0.0392	57.64	0.15679	42.16	0.15679	17.92	0.0392	13.0147
1.60656	1.766										0.634	214.505	0.62772	94.224	0.03923	57.76	0.1569	42.16	0.1569	17.88	0.03923	12.9946
1.60795	1.766										0.63428	214.505	0.628	94.12	0.03925	57.64	0.15701	42.2	0.15701	17.92	0.03925	13.0032
1.60906	1.767										0.63484	214.505	0.62856	94.224	0.03928	57.64	0.15713	42.16	0.15713	17.92	0.03928	13.032
1.61018	1.767										0.63512	214.505	0.62884	94.744	0.03931	57.6	0.15724	42.12	0.15724	17.88	0.03931	13.055
1.61129	1.767										0.63569	214.505	0.62939	94.952	0.03934	57.6	0.15735	42.16	0.15735	17.92	0.03934	13.0378
1.6124	1.767										0.63625	214.505	0.62995	94.484	0.03936	57.68	0.15746	42.08	0.15746	17.88	0.03936	13.032
1.61351	1.765										0.63653	214.505	0.63023	94.848	0.03939	57.56	0.15757	42.08	0.15757	17.88	0.03939	13.0493
1.61462	1.765										0.63709	214.505	0.63078	94.484	0.03942	57.84	0.15768	42.12	0.15768	17.92	0.03942	13.081
1.61574	1.766										0.63737	214.505	0.63106	94.536	0.03945	57.6	0.15779	42.16	0.15779	17.88	0.03945	13.0637
1.61685	1.765										0.63793	214.505	0.63162	94.796	0.03948	57.52	0.1579	42.08	0.1579	17.96	0.03948	13.0522
1.61796	1.766										0.63849	214.505	0.63217	94.64	0.0395	57.6	0.15802	42.12	0.15802	17.88	0.0395	13.0752
1.61935	1.766										0.63877	214.505	0.63245	94.328	0.03953	57.68	0.15813	42.04	0.15813	17.88	0.03953	13.0838
1.62046	1.766										0.63934	214.505	0.63301	94.952	0.03956	57.6	0.15824	42.12	0.15824	17.96	0.03956	13.0579
1.62157	1.767										0.63962	214.505	0.63328	94.9	0.03959	57.52	0.15835	42	0.15835	17.88	0.03959	13.0205
1.62269	1.767										0.64018	214.505	0.63384	93.964	0.03962	57.56	0.15846	42.16	0.15846	17.92	0.03962	12.9917
1.6238	1.767										0.64074	214.505	0.6344	93.912	0.03964	57.48	0.15857	42.24	0.15857	17.92	0.03964	12.9859
1.62491	1.767										0.64102	214.505	0.63467	94.172	0.03967	57.44	0.15868	42.24	0.15868	17.92	0.03967	12.9802
1.62602	1.767										0.64158	214.505	0.63523	94.484	0.0397	57.44	0.15879	42.24	0.15879	17.96	0.0397	12.9715
1.62713	1.765										0.64186	214.505	0.63551	94.692	0.03973	57.56	0.1589	42.2	0.1589	17.92	0.03973	12.9341
1.62825	1.765										0.64242	214.505	0.63606	95.472	0.03975	57.4	0.15902	42.24	0.15902	17.88	0.03975	12.911
1.62936	1.765										0.64299	214.505	0.63662	94.588	0.03978	57.52	0.15913	42.16	0.15913	17.92	0.03978	12.96
1.63075	1.765										0.64327	214.505	0.6369	94.64	0.03981	57.4	0.15924	42.2	0.15924	17.88	0.03981	12.9946
1.63186	1.766										0.64383	214.505	0.63745	95.16	0.03984	57.48	0.15935	42.32	0.15935	17.92	0.03984	12.9629
1.63297	1.766										0.64411	214.505	0.63773	95.16	0.03987	57.44	0.15946	42.32	0.15946	17.92	0.03987	12.9226
1.63408	1.766										0.64467	214.505	0.63829	95.316	0.03989	57.44	0.15957	42.28	0.15957	17.88	0.03989	12.9053
1.6352	1.766										0.64523	214.505	0.63884	94.536	0.03992	57.44	0.15968	42.24	0.15968	17.96	0.03992	12.9139
1.63631	1.766										0.64551	214.652	0.63912	94.588	0.03995	57.48	0.15979	42.36	0.15979	17.96	0.03995	12.9197
1.63742	1.766										0.64607	214.505	0.63968	94.692	0.03998	57.36	0.15991	42.36	0.15991	17.88	0.03998	12.865
1.63853	1.766										0.64636	214.505	0.63996	94.484	0.04	57.44	0.16002	42.28	0.16002	17.92	0.04	12.816
1.63964	1.766										0.64692	214.505	0.64051	94.328	0.04003	57.36	0.16013	42.32	0.16013	17.84	0.04003	12.8246
1.64076	1.766										0.64748	214.505	0.64107	93.964	0.04006	57.4	0.16024	42.32	0.16024	17.92	0.04006	12.8736
1.64187	1.767										0.64776	214.505	0.64135	93.444	0.04009	57.36	0.16035	42.24	0.16035	17.88	0.04009	12.8938
1.64326	1.767										0.64832	214.505	0.6419	93.808	0.04012	57.36	0.16046	42.32	0.16046	17.88	0.04012	12.8851
1.64437	1.767										0.6486	214.505	0.64218	94.796	0.04014	57.4	0.16057	42.2	0.16057	17.88	0.04014	12.8851
1.64548	1.768										0.64916	214.652	0.64274	93.964	0.04017	57.4	0.16068	42.24	0.16068	17.84	0.04017	12.8938
1.64659	1.767										0.64972	214.505	0.64329	93.912	0.0402	57.4	0.1608	42.32	0.1608	17.92	0.0402	12.9053
1.64771	1.767										0.65001	214.505	0.64357	93.496	0.04023	57.36	0.16091	42.36	0.16091	17.88	0.04023	12.9053
1.64882	1.768										0.65057	214.505	0.64413	93.392	0.04025	57.32	0.16102	42.24	0.16102	17.84	0.04025	12.8419
1.64993	1.766										0.65085	214.505	0.6444	94.432	0.04028	57.32	0.16113	42.44	0.16113	17.92	0.04028	12.816
1.65104	1.767										0.65141	214.505	0.64496	94.12	0.04031	57.36	0.16124	42.28	0.16124	17.88	0.04031	12.865
1.65215	1.767										0.65197	214.505	0.64552	93.6	0.04034	57.32	0.16135	42.32	0.16135	17.84	0.04034	12.8707
1.65327	1.768										0.65225	214.505	0.64579	93.652	0.04037	57.36	0.16146	42.28	0.16146	17.88	0.04037	12.865
1.65466	1.768										0.65281	214.652	0.64635	93.756	0.04039	57.4	0.16157	42.12	0.16157	17.88	0.04039	12.8563
1.65577	1.765										0.65309	214.505	0.64663	93.132	0.04042	57.36	0.16168	42.2	0.16168	17.84	0.04042	12.8678
1.65688	1.766										0.65366	214.505	0.64718	92.872	0.04045	57.24	0.1618	42.2	0.1618	17.88	0.04045	12.888
1.65799	1.766										0.65422	214.652	0.64774	93.6	0.04048	57.32	0.16191	42.2	0.16191	17.88	0.04048	12.9341
1.6591	1.767										0.6545	214.505	0.64802	93.652	0.0405	57.28	0.16202	42.16	0.16202	17.8	0.0405	12.9053
1.66022	1.767										0.65506	214.652	0.64857	93.964	0.04053	57.2	0.16213	42.16	0.16213	17.88	0.04053	12.8477
1.66133	1.766										0.65534	214.652	0.64885	94.328	0.04056	57.28	0.16224	41.88	0.16224	17.88	0.04056	12.8246
1.66244	1.767										0.6559	214.505	0.64941	94.38	0.04059	57.24	0.16235	41.88	0.16235	17.8	0.04059	12.8506
1.66355	1.767										0.65646	214.652	0.64996	94.536	0.04062	57.28	0.16246	42.04	0.16246	17.88	0.04062	12.8419
1.66466	1.767										0.65674	214.505	0.65024	94.484	0.04064	57.24	0.16257	41.96	0.16257	17.88	0.04064	12.8362
1.66578	1.767										0.65731	214.505	0.6508	94.224	0.04067	57.24	0.16269	41.92	0.16269	17.84	0.04067	12.8448
1.66717	1.767										0.65759	214.505	0.65108	94.328	0.0407	57.2	0.1628	41.88	0.1628	17.88	0.0407	12.8534
1.66828	1.767										0.65815	214.505	0.65163	94.12	0.04073	57.24	0.16291	41.8	0.16291	17.84	0.04073	12.8822
1.66939	1.767										0.65871	214.652	0.65219	94.224	0.04075	57.16	0.16302	41.92	0.16302	17.84	0.04075	12.8707
1.6705	1.767										0.65899	214.505	0.65247	93.964	0.04078	57.2	0.16313	41.84	0.16313	17.88	0.04078	12.8016
1.67161	1.767										0.65955	214.505	0.65302	94.536	0.04081	57.24	0.16324	41.92	0.16324	17.8	0.04081	12.7843
1.67273	1.766										0.65983	214.652	0.6533	94.38	0.04084	57.16	0.16335	42	0.16335	17.84	0.04084	12.793
1.67384	1.765										0.66039	214.505	0.65386	93.756	0.04087	57.2	0.16346	41.84	0.16346	17.88	0.04087	12.7843
1.67495	1.766										0.66096	214.505	0.65441	93.808	0.04089	57.16	0.16358	41.8	0.16358	17.84	0.04089	12.7469
1.67606	1.766										0.66124	214.652	0.65469	92.82	0.04092	57.16	0.16369	41.92	0.16369	17.84	0.04092	12.7181
1.67717	1.766										0.6618	214.505	0.65525	93.756	0.04095	57.16	0.1638	41.88	0.1638	17.88	0.04095	12.7411
1.67856	1.766										0.66208	214.505	0.65552	93.704	0.04098	57.12	0.16391	41.88	0.16391	17.8	0.04098	12.7814
1.67968	1.767										0.66264	214.652	0.65608	93.808	0.04101	57.08	0.16402	41.84	0.16402	17.88	0.04101	12.7526
1.68079	1.767										0.6632	214.652	0.65664	95.004	0.04103	57.08	0.16413	41.8	0.16413	17.84	0.04103	12.7238
1.6819	1.766										0.66348	214.652	0.65691	94.276	0.04106	57.12	0.16424	41.84	0.16424	17.84	0.04106	12.7354
1.68301	1.766										0.66404	214.652	0.65747	93.86	0.04109	57.12	0.16435	41.72	0.16435	17.88	0.04109	12.7814
1.68412	1.766										0.66433	214.652	0.65775	93.704	0.04112	57.16	0.16446	41.8	0.16446	17.88	0.04112	12.816
1.68524	1.766										0.66489	214.652	0.6583	93.444	0.04114	57.08	0.16458	41.76	0.16458	17.8	0.04114	12.8218
1.68635	1.766										0.66545	214.505	0.65886	93.392	0.04117	57.16	0.16469	41.76	0.16469	17.84	0.04117	12.7814
1.68746	1.766										0.66573	214.652	0.65914	93.132	0.0412	57.16	0.1648	41.88	0.1648	17.88	0.0412	12.7843
1.68857	1.766										0.66629	214.652	0.65969	92.924	0.04123	57.32	0.16491	41.8	0.16491	17.8	0.04123	12.7958
1.68996	1.766										0.66657	214.505	0.65997	93.548	0.04126	57.04	0.16502	41.8	0.16502	17.84	0.04126	12.7843
1.69107	1.767										0.66713	214.652	0.66053	94.068	0.04128	57.12	0.16513	41.72	0.16513	17.84	0.04128	12.7382
1.69219	1.766										0.66769	214.652	0.66108	94.744	0.04131	57.08	0.16524	41.6	0.16524	17.8	0.04131	12.767
1.6933	1.766										0.66798	214.652	0.66136	94.12	0.04134	57	0.16535	41.56	0.16535	17.8	0.04134	12.793
1.69441	1.767										0.66854	214.652	0.66192	94.536	0.04137	57.04	0.16547	41.84	0.16547	17.88	0.04137	12.8102
1.69552	1.767										0.66882	214.652	0.6622	93.964	0.04139	56.96	0.16558	42	0.16558	17.84	0.04139	12.8074
1.69663	1.768										0.66938	214.652	0.66275	93.704	0.04142	57.04	0.16569	42.68	0.16569	17.88	0.04142	12.8016
1.69775	1.767										0.66994	214.652	0.66331	93.756	0.04145	56.96	0.1658	42.8	0.1658	17.84	0.04145	12.7987
1.69886	1.768										0.67022	214.652	0.66359	93.86	0.04148	56.92	0.16591	42.56	0.16591	17.8	0.04148	12.8304
1.69997	1.768										0.67078	214.652	0.66414	94.12	0.04151	56.92	0.16602	42.68	0.16602	17.88	0.04151	12.8506
1.70108	1.768										0.67106	214.652	0.66442	94.016	0.04153	57	0.16613	42.8	0.16613	17.84	0.04153	12.7987
1.70247	1.768										0.67163	214.652	0.66498	93.86	0.04156	56.92	0.16624	42.48	0.16624	17.8	0.04156	12.7584
1.70358	1.767										0.67219	214.652	0.66553	94.224	0.04159	57	0.16636	42.56	0.16636	17.84	0.04159	12.7642
1.7047	1.766										0.67247	214.652	0.66581	94.9	0.04162	56.88	0.16647	42.64	0.16647	17.8	0.04162	12.8736
1.70581	1.766										0.67303	214.652	0.66637	94.276	0.04164	56.96	0.16658	42.8	0.16658	17.8	0.04164	12.8592
1.70692	1.766										0.67331	214.652	0.66664	94.224	0.04167	56.92	0.16669	42.68	0.16669	17.84	0.04167	12.8131
1.70803	1.766										0.67387	214.652	0.6672	94.38	0.0417	56.88	0.1668	42.72	0.1668	17.8	0.0417	12.7526
1.70914	1.766										0.67443	214.652	0.66776	94.536	0.04173	56.88	0.16691	42.6	0.16691	17.8	0.04173	12.7555
1.71026	1.766										0.67471	214.652	0.66803	94.172	0.04176	56.88	0.16702	42.56	0.16702	17.84	0.04176	12.793
1.71137	1.766										0.67528	214.652	0.66859	93.6	0.04178	56.84	0.16713	42.52	0.16713	17.84	0.04178	12.7872
1.71248	1.766										0.67556	214.652	0.66887	93.964	0.04181	56.96	0.16724	42.56	0.16724	17.8	0.04181	12.7872
1.71387	1.767										0.67612	214.652	0.66942	94.016	0.04184	56.8	0.16736	42.48	0.16736	17.84	0.04184	12.8045
1.71498	1.767										0.67668	214.505	0.66998	93.652	0.04187	57.12	0.16747	42.44	0.16747	17.76	0.04187	12.839
1.71609	1.767										0.67696	214.652	0.67026	93.964	0.04189	56.92	0.16758	42.4	0.16758	17.84	0.04189	12.8592
1.71721	1.765										0.67752	214.652	0.67081	93.132	0.04192	56.96	0.16769	42.48	0.16769	17.84	0.04192	12.8218
1.71832	1.766										0.6778	214.652	0.67109	92.716	0.04195	56.88	0.1678	42.48	0.1678	17.8	0.04195	12.8045
1.71943	1.766										0.67836	214.652	0.67165	92.664	0.04198	56.92	0.16791	42.44	0.16791	17.84	0.04198	12.793
1.72054	1.766										0.67893	214.652	0.6722	92.768	0.04201	56.88	0.16802	42.44	0.16802	17.8	0.04201	12.793
1.72165	1.766										0.67921	214.652	0.67248	92.716	0.04203	56.84	0.16813	42.44	0.16813	17.84	0.04203	12.793
1.72277	1.766										0.67977	214.652	0.67304	93.028	0.04206	56.8	0.16825	42.4	0.16825	17.84	0.04206	12.8246
1.72388	1.767										0.68005	214.652	0.67332	93.496	0.04209	56.8	0.16836	42.48	0.16836	17.8	0.04209	12.7987
1.72527	1.767										0.68061	214.505	0.67387	93.912	0.04212	56.84	0.16847	42.36	0.16847	17.8	0.04212	12.7642
1.72638	1.767										0.68117	214.652	0.67443	93.652	0.04214	56.76	0.16858	42.4	0.16858	17.84	0.04214	12.767
1.72749	1.768										0.68145	214.652	0.67471	93.548	0.04217	56.76	0.16869	42.56	0.16869	17.76	0.04217	12.7642
1.7286	1.768										0.68201	214.652	0.67526	93.392	0.0422	56.88	0.1688	42.32	0.1688	17.84	0.0422	12.7498
1.72972	1.767										0.6823	214.652	0.67554	93.964	0.04223	56.84	0.16891	42.4	0.16891	17.84	0.04223	12.767
1.73083	1.768										0.68286	214.652	0.6761	94.64	0.04226	56.84	0.16902	42.36	0.16902	17.8	0.04226	12.8016
1.73194	1.767										0.68342	214.652	0.67665	93.808	0.04228	56.92	0.16914	42.56	0.16914	17.8	0.04228	12.8362
1.73305	1.768										0.6837	214.652	0.67693	93.548	0.04231	56.8	0.16925	42.4	0.16925	17.8	0.04231	12.8477
1.73416	1.767										0.68426	214.652	0.67749	94.484	0.04234	56.8	0.16936	42.56	0.16936	17.76	0.04234	12.8074
1.73528	1.767										0.68454	214.652	0.67776	94.276	0.04237	56.8	0.16947	42.4	0.16947	17.84	0.04237	12.8131
1.73639	1.767										0.6851	214.505	0.67832	93.964	0.0424	56.72	0.16958	42.32	0.16958	17.8	0.0424	12.8218
1.73778	1.766										0.68566	214.652	0.67888	94.172	0.04242	56.76	0.16969	42.2	0.16969	17.76	0.04242	12.793
1.73889	1.766										0.68595	214.652	0.67915	94.744	0.04245	56.8	0.1698	42.24	0.1698	17.8	0.04245	12.7526
1.74	1.766										0.68651	214.652	0.67971	94.64	0.04248	56.8	0.16991	42.48	0.16991	17.8	0.04248	12.7267
1.74111	1.766										0.68679	214.652	0.67999	94.276	0.04251	56.84	0.17002	42.44	0.17002	17.76	0.04251	12.721
1.74223	1.767										0.68735	214.652	0.68054	94.224	0.04253	56.76	0.17014	42.44	0.17014	17.8	0.04253	12.7152
1.74334	1.767										0.68791	214.652	0.6811	94.12	0.04256	56.88	0.17025	42.48	0.17025	17.76	0.04256	12.7181
1.74445	1.766										0.68819	214.652	0.68138	93.496	0.04259	56.8	0.17036	42.36	0.17036	17.76	0.04259	12.6979
1.74556	1.766										0.68875	214.652	0.68193	93.288	0.04262	56.72	0.17047	42.28	0.17047	17.8	0.04262	12.6749
1.74667	1.767										0.68903	214.652	0.68221	93.132	0.04265	56.92	0.17058	42.24	0.17058	17.76	0.04265	12.6893
1.74779	1.766										0.6896	214.652	0.68277	92.716	0.04267	56.76	0.17069	42.32	0.17069	17.76	0.04267	12.7037
1.74918	1.767										0.69016	214.652	0.68332	92.612	0.0427	56.84	0.1708	42.24	0.1708	17.84	0.0427	12.6806
1.75029	1.767										0.69044	214.652	0.6836	92.768	0.04273	56.8	0.17091	42.16	0.17091	17.76	0.04273	12.6922
1.7514	1.766										0.691	214.652	0.68416	93.132	0.04276	56.72	0.17103	42.28	0.17103	17.76	0.04276	12.744
1.75251	1.766										0.69128	214.652	0.68444	94.12	0.04278	56.76	0.17114	42.12	0.17114	17.8	0.04278	12.7584
1.75362	1.766										0.69184	214.652	0.68499	93.756	0.04281	56.68	0.17125	42.12	0.17125	17.8	0.04281	12.7267
1.75474	1.767										0.6924	214.652	0.68555	93.392	0.04284	56.84	0.17136	42.2	0.17136	17.8	0.04284	12.6691
1.75585	1.767										0.69268	214.652	0.68583	93.392	0.04287	56.68	0.17147	42.08	0.17147	17.8	0.04287	12.6547
1.75696	1.767										0.69325	214.652	0.68638	93.392	0.0429	56.72	0.17158	42.12	0.17158	17.76	0.0429	12.6778
1.75807	1.767										0.69353	214.652	0.68666	93.6	0.04292	56.72	0.17169	42	0.17169	17.8	0.04292	12.7267
1.75918	1.768										0.69409	214.505	0.68722	93.86	0.04295	56.72	0.1718	42	0.1718	17.8	0.04295	12.7267
1.7603	1.768										0.69465	214.652	0.68777	94.224	0.04298	56.68	0.17192	42.16	0.17192	17.76	0.04298	12.695
1.76169	1.768										0.69493	214.652	0.68805	93.6	0.04301	56.64	0.17203	42.08	0.17203	17.84	0.04301	12.7008
1.7628	1.767										0.69549	214.652	0.68861	92.872	0.04303	56.68	0.17214	42	0.17214	17.76	0.04303	12.721
1.76391	1.767										0.69577	214.505	0.68888	92.976	0.04306	56.6	0.17225	41.96	0.17225	17.8	0.04306	12.7267
1.76502	1.767										0.69633	214.652	0.68944	93.028	0.04309	56.6	0.17236	42.08	0.17236	17.76	0.04309	12.6778
1.76613	1.767										0.6969	214.652	0.69	93.132	0.04312	56.64	0.17247	42.04	0.17247	17.76	0.04312	12.6691
1.76725	1.766										0.69718	214.505	0.69027	92.664	0.04315	56.6	0.17258	42.04	0.17258	17.8	0.04315	12.6806
1.76836	1.767										0.69774	214.652	0.69083	93.756	0.04317	56.6	0.17269	42.16	0.17269	17.72	0.04317	12.6576
1.76947	1.767										0.69802	214.652	0.69111	94.224	0.0432	56.6	0.1728	42.36	0.1728	17.8	0.0432	12.6173
1.77058	1.766										0.69858	214.505	0.69166	94.068	0.04323	56.56	0.17292	42.2	0.17292	17.76	0.04323	12.5712
1.77169	1.766										0.69914	214.505	0.69222	93.808	0.04326	56.6	0.17303	42.2	0.17303	17.72	0.04326	12.5453
1.77308	1.766										0.69942	214.505	0.6925	95.056	0.04328	56.56	0.17314	42.16	0.17314	17.8	0.04328	12.5366
1.7742	1.767										0.69998	214.652	0.69305	94.016	0.04331	56.76	0.17325	42.24	0.17325	17.76	0.04331	12.577
1.77531	1.767										0.70027	214.652	0.69333	93.6	0.04334	56.6	0.17336	42.2	0.17336	17.76	0.04334	12.6086
1.77642	1.769										0.70083	214.652	0.69389	94.068	0.04337	56.64	0.17347	42.24	0.17347	17.8	0.04337	12.6144
1.77753	1.767										0.70139	214.652	0.69444	94.068	0.0434	56.56	0.17358	42.2	0.17358	17.72	0.0434	12.6461
1.77864	1.767										0.70167	214.505	0.69472	93.808	0.04342	56.56	0.17369	42.16	0.17369	17.76	0.04342	12.6806
1.77976	1.768										0.70223	214.505	0.69528	93.86	0.04345	56.52	0.17381	42.12	0.17381	17.76	0.04345	12.6835
1.78087	1.768										0.70251	214.505	0.69556	93.86	0.04348	56.56	0.17392	42	0.17392	17.72	0.04348	12.6806
1.78198	1.768										0.70307	214.505	0.69611	94.796	0.04351	56.56	0.17403	41.96	0.17403	17.8	0.04351	12.6691
1.78309	1.768										0.70363	214.652	0.69667	95.004	0.04353	56.52	0.17414	41.92	0.17414	17.72	0.04353	12.6749
1.78448	1.767										0.70392	214.652	0.69695	94.796	0.04356	56.56	0.17425	42.04	0.17425	17.76	0.04356	12.6979
1.78559	1.767										0.70448	214.505	0.6975	94.12	0.04359	56.64	0.17436	42.04	0.17436	17.8	0.04359	12.7152
1.78671	1.767										0.70476	214.652	0.69778	93.808	0.04362	56.56	0.17447	42.16	0.17447	17.76	0.04362	12.6835
1.78782	1.768										0.70532	214.505	0.69834	93.964	0.04365	56.52	0.17458	42.04	0.17458	17.76	0.04365	12.6778
1.78893	1.768										0.70588	214.505	0.69889	93.548	0.04367	56.48	0.1747	42.04	0.1747	17.8	0.04367	12.6432
1.79004	1.768										0.70616	214.652	0.69917	93.756	0.0437	56.48	0.17481	42.04	0.17481	17.72	0.0437	12.623
1.79115	1.768										0.70672	214.505	0.69973	93.912	0.04373	56.48	0.17492	42	0.17492	17.76	0.04373	12.5914
1.79227	1.769										0.707	214.652	0.7	94.432	0.04376	56.52	0.17503	41.96	0.17503	17.8	0.04376	12.5856
1.79338	1.768										0.70757	214.652	0.70056	93.496	0.04379	56.44	0.17514	41.84	0.17514	17.76	0.04379	12.6115
1.79449	1.768										0.70813	214.505	0.70112	93.34	0.04381	56.48	0.17525	41.84	0.17525	17.76	0.04381	12.649
1.7956	1.768										0.70841	214.652	0.70139	93.496	0.04384	56.48	0.17536	41.88	0.17536	17.8	0.04384	12.6806
1.79699	1.768										0.70897	214.505	0.70195	93.704	0.04387	56.4	0.17547	41.8	0.17547	17.72	0.04387	12.672
1.7981	1.768										0.70925	214.505	0.70223	93.808	0.0439	56.4	0.17558	41.88	0.17558	17.8	0.0439	12.6662
1.79922	1.768										0.70981	214.505	0.70278	94.068	0.04392	56.4	0.1757	41.84	0.1757	17.76	0.04392	12.6288
1.80033	1.768										0.71037	214.505	0.70334	94.484	0.04395	56.4	0.17581	41.8	0.17581	17.72	0.04395	12.6
1.80144	1.768										0.71065	214.505	0.70362	94.068	0.04398	56.28	0.17592	41.92	0.17592	17.76	0.04398	12.5827
1.80255	1.768										0.71122	214.505	0.70417	93.392	0.04401	56.32	0.17603	41.72	0.17603	17.76	0.04401	12.5741
1.80366	1.768										0.7115	214.505	0.70445	93.132	0.04404	56.4	0.17614	41.84	0.17614	17.72	0.04404	12.5712
1.80478	1.768										0.71206	214.652	0.70501	93.6	0.04406	56.32	0.17625	41.68	0.17625	17.8	0.04406	12.577
1.80589	1.768										0.71262	214.505	0.70556	93.392	0.04409	56.36	0.17636	41.64	0.17636	17.72	0.04409	12.5914
1.807	1.768										0.7129	214.505	0.70584	94.744	0.04412	56.36	0.17647	41.6	0.17647	17.72	0.04412	12.5971
1.80839	1.769										0.71346	214.505	0.7064	94.64	0.04415	56.36	0.17659	41.6	0.17659	17.76	0.04415	12.5597
1.8095	1.768										0.71374	214.505	0.70668	94.068	0.04417	56.28	0.1767	41.68	0.1767	17.72	0.04417	12.5165
1.81061	1.768										0.7143	214.505	0.70723	94.328	0.0442	56.36	0.17681	41.56	0.17681	17.72	0.0442	12.505
1.81173	1.768										0.71487	214.505	0.70779	94.328	0.04423	56.32	0.17692	41.64	0.17692	17.76	0.04423	12.5194
1.81284	1.769										0.71515	214.505	0.70807	95.16	0.04426	56.36	0.17703	41.64	0.17703	17.68	0.04426	12.5107
1.81395	1.769										0.71571	214.505	0.70862	95.16	0.04429	56.4	0.17714	41.64	0.17714	17.72	0.04429	12.4992
1.81506	1.769										0.71599	214.652	0.7089	94.588	0.04431	56.36	0.17725	41.6	0.17725	17.8	0.04431	12.5136
1.81617	1.769										0.71655	214.652	0.70946	94.484	0.04434	56.28	0.17736	41.64	0.17736	17.72	0.04434	12.5165
1.81729	1.768										0.71711	214.505	0.71001	93.808	0.04437	56.4	0.17748	41.52	0.17748	17.72	0.04437	12.528
1.8184	1.769										0.71739	214.652	0.71029	93.652	0.0444	56.28	0.17759	41.52	0.17759	17.8	0.0444	12.5424
1.81951	1.769										0.71795	214.505	0.71085	93.652	0.04442	56.24	0.1777	41.56	0.1777	17.72	0.04442	12.5712
1.8209	1.769										0.71824	214.652	0.71112	93.444	0.04445	56.4	0.17781	41.6	0.17781	17.72	0.04445	12.5856
1.82201	1.769										0.7188	214.505	0.71168	93.756	0.04448	56.28	0.17792	41.48	0.17792	17.76	0.04448	12.5914
1.82312	1.768										0.71936	214.505	0.71224	93.704	0.04451	56.28	0.17803	41.6	0.17803	17.76	0.04451	12.5827
1.82424	1.768										0.71964	214.652	0.71251	93.6	0.04454	56.28	0.17814	41.48	0.17814	17.72	0.04454	12.5597
1.82535	1.768										0.7202	214.505	0.71307	93.236	0.04456	56.4	0.17825	41.52	0.17825	17.76	0.04456	12.5626
1.82646	1.768										0.72048	214.505	0.71335	93.496	0.04459	56.28	0.17836	41.48	0.17836	17.72	0.04459	12.577
1.82757	1.77										0.72104	214.652	0.7139	94.172	0.04462	56.28	0.17848	41.48	0.17848	17.72	0.04462	12.5856
1.82868	1.768										0.7216	214.652	0.71446	93.964	0.04465	56.28	0.17859	41.36	0.17859	17.76	0.04465	12.5741
1.8298	1.768										0.72189	214.652	0.71474	93.912	0.04467	56.16	0.1787	41.32	0.1787	17.72	0.04467	12.5597
1.83091	1.768										0.72245	214.505	0.71529	94.328	0.0447	56.2	0.17881	41.48	0.17881	17.72	0.0447	12.5309
1.8323	1.768										0.72273	214.652	0.71557	94.172	0.04473	56.24	0.17892	41.36	0.17892	17.72	0.04473	12.5424
1.83341	1.769										0.72329	214.505	0.71613	94.432	0.04476	56.2	0.17903	41.28	0.17903	17.68	0.04476	12.528
1.83452	1.768										0.72385	214.652	0.71668	94.276	0.04479	56.28	0.17914	41.28	0.17914	17.72	0.04479	12.4848
1.83563	1.768										0.72413	214.505	0.71696	94.172	0.04481	56.16	0.17925	41.36	0.17925	17.76	0.04481	12.4214
1.83675	1.768										0.72469	214.505	0.71752	94.172	0.04484	56.12	0.17937	41.2	0.17937	17.68	0.04484	12.3782
1.83786	1.769										0.72497	214.505	0.7178	94.016	0.04487	56.24	0.17948	41.2	0.17948	17.72	0.04487	12.407
1.83897	1.768										0.72554	214.505	0.71835	93.652	0.0449	56.16	0.17959	41.4	0.17959	17.76	0.0449	12.4186
1.84008	1.768										0.7261	214.505	0.71891	94.64	0.04492	56.12	0.1797	41.32	0.1797	17.76	0.04492	12.3725
1.84119	1.769										0.72638	214.652	0.71919	94.016	0.04495	56.04	0.17981	41.32	0.17981	17.72	0.04495	12.335
1.84231	1.768										0.72694	214.652	0.71974	93.808	0.04498	56.12	0.17992	41.32	0.17992	17.76	0.04498	12.3322
1.8437	1.767										0.72722	214.505	0.72002	94.588	0.04501	56.16	0.18003	41.32	0.18003	17.76	0.04501	12.3955
1.84481	1.767										0.72778	214.652	0.72058	94.588	0.04504	56.12	0.18014	41.4	0.18014	17.68	0.04504	12.4531
1.84592	1.767										0.72834	214.652	0.72113	94.016	0.04506	56.16	0.18026	41.24	0.18026	17.76	0.04506	12.4675
1.84703	1.767										0.72862	214.652	0.72141	93.704	0.04509	56.12	0.18037	41.24	0.18037	17.76	0.04509	12.4675
1.84814	1.768										0.72919	214.652	0.72197	93.34	0.04512	56.08	0.18048	41.24	0.18048	17.68	0.04512	12.4906
1.84926	1.768										0.72947	214.652	0.72224	94.224	0.04515	56.12	0.18059	41.28	0.18059	17.76	0.04515	12.5194
1.85037	1.768										0.73003	214.505	0.7228	93.756	0.04518	56.08	0.1807	41.2	0.1807	17.72	0.04518	12.5251
1.85148	1.768										0.73059	214.652	0.72336	92.924	0.0452	56.24	0.18081	41.16	0.18081	17.68	0.0452	12.5021
1.85259	1.769										0.73087	214.505	0.72363	93.392	0.04523	56.12	0.18092	41.2	0.18092	17.72	0.04523	12.4963
1.8537	1.769										0.73143	214.652	0.72419	94.068	0.04526	56.04	0.18103	41.36	0.18103	17.76	0.04526	12.5165
1.85482	1.768										0.73171	214.652	0.72447	93.028	0.04529	56.12	0.18114	41.16	0.18114	17.68	0.04529	12.5568
1.85621	1.766										0.73227	214.652	0.72502	92.612	0.04531	56.04	0.18126	41.2	0.18126	17.72	0.04531	12.551
1.85732	1.767										0.73284	214.652	0.72558	93.028	0.04534	56.08	0.18137	41.36	0.18137	17.72	0.04534	12.4733
1.85843	1.766										0.73312	214.652	0.72586	94.12	0.04537	56.04	0.18148	41.32	0.18148	17.68	0.04537	12.4762
1.85954	1.767										0.73368	214.652	0.72641	93.808	0.0454	55.96	0.18159	41.4	0.18159	17.76	0.0454	12.4704
1.86065	1.768										0.73396	214.652	0.72669	94.068	0.04543	55.96	0.1817	41.44	0.1817	17.72	0.04543	12.4387
1.86177	1.768										0.73452	214.652	0.72725	93.964	0.04545	56	0.18181	41.4	0.18181	17.68	0.04545	12.433
1.86288	1.768										0.73508	214.652	0.7278	94.38	0.04548	55.96	0.18192	41.28	0.18192	17.72	0.04548	12.4272
1.86399	1.767										0.73536	214.652	0.72808	94.38	0.04551	56	0.18203	41.4	0.18203	17.68	0.04551	12.4243
1.8651	1.768										0.73592	214.652	0.72864	94.432	0.04554	56.04	0.18215	41.36	0.18215	17.68	0.04554	12.4618
1.86621	1.768										0.73621	214.652	0.72892	94.64	0.04556	56.04	0.18226	41.36	0.18226	17.72	0.04556	12.4762
1.8676	1.768										0.73677	214.652	0.72947	93.86	0.04559	56.08	0.18237	41.36	0.18237	17.64	0.04559	12.4589
1.86872	1.769										0.73733	214.652	0.73003	93.236	0.04562	55.96	0.18248	41.32	0.18248	17.68	0.04562	12.4646
1.86983	1.768										0.73761	214.505	0.73031	93.704	0.04565	56.04	0.18259	41.28	0.18259	17.72	0.04565	12.479
1.87094	1.769										0.73817	214.652	0.73086	93.392	0.04568	56	0.1827	41.28	0.1827	17.64	0.04568	12.4531
1.87205	1.769										0.73845	214.652	0.73114	93.132	0.0457	56.04	0.18281	41.32	0.18281	17.72	0.0457	12.4099
1.87316	1.77										0.73901	214.652	0.7317	93.808	0.04573	56.08	0.18292	41.4	0.18292	17.68	0.04573	12.3725
1.87428	1.769										0.73957	214.652	0.73225	93.912	0.04576	55.92	0.18304	41.44	0.18304	17.64	0.04576	12.3782
1.87539	1.769										0.73986	214.652	0.73253	94.172	0.04579	56	0.18315	41.4	0.18315	17.72	0.04579	12.3869
1.8765	1.77										0.74042	214.652	0.73309	93.34	0.04581	56	0.18326	41.32	0.18326	17.72	0.04581	12.384
1.87761	1.771										0.7407	214.652	0.73336	93.08	0.04584	56.04	0.18337	41.4	0.18337	17.68	0.04584	12.335
1.87872	1.77										0.74126	214.505	0.73392	93.756	0.04587	55.92	0.18348	41.28	0.18348	17.72	0.04587	12.3206
1.88011	1.77										0.74182	214.652	0.73448	93.444	0.0459	56.08	0.18359	41.32	0.18359	17.68	0.0459	12.3322
1.88123	1.77										0.7421	214.505	0.73475	93.548	0.04593	55.88	0.1837	41.28	0.1837	17.64	0.04593	12.4013
1.88234	1.771										0.74266	214.505	0.73531	93.444	0.04595	55.92	0.18381	41.28	0.18381	17.68	0.04595	12.4099
1.88345	1.771										0.74294	214.505	0.73559	94.016	0.04598	55.92	0.18392	41.36	0.18392	17.68	0.04598	12.3782
1.88456	1.771										0.74351	214.505	0.73614	93.756	0.04601	55.92	0.18404	41.44	0.18404	17.68	0.04601	12.3552
1.88567	1.771										0.74407	214.505	0.7367	92.716	0.04604	55.92	0.18415	41.48	0.18415	17.72	0.04604	12.4099
1.88679	1.768										0.74435	214.505	0.73698	92.768	0.04606	56	0.18426	41.28	0.18426	17.68	0.04606	12.4272
1.8879	1.768										0.74491	214.505	0.73753	93.288	0.04609	55.92	0.18437	41.36	0.18437	17.68	0.04609	12.4358
1.88901	1.769										0.74519	214.505	0.73781	93.964	0.04612	55.96	0.18448	41.4	0.18448	17.68	0.04612	12.3955
1.89012	1.769										0.74575	214.505	0.73837	94.172	0.04615	55.92	0.18459	41.32	0.18459	17.64	0.04615	12.4186
1.89151	1.77										0.74631	214.505	0.73892	94.38	0.04618	55.84	0.1847	41.24	0.1847	17.72	0.04618	12.4531
1.89262	1.769										0.74659	214.505	0.7392	93.912	0.0462	55.92	0.18481	41.28	0.18481	17.72	0.0462	12.4358
1.89374	1.769										0.74716	214.505	0.73976	93.34	0.04623	55.96	0.18493	41.16	0.18493	17.64	0.04623	12.3926
1.89485	1.769										0.74744	214.505	0.74004	93.236	0.04626	55.8	0.18504	41.24	0.18504	17.68	0.04626	12.3754
1.89596	1.768										0.748	214.505	0.74059	93.236	0.04629	55.8	0.18515	41.4	0.18515	17.72	0.04629	12.3782
1.89707	1.768										0.74856	214.505	0.74115	93.132	0.04631	55.84	0.18526	41.4	0.18526	17.64	0.04631	12.3869
1.89818	1.768										0.74884	214.505	0.74143	92.976	0.04634	55.76	0.18537	41.12	0.18537	17.72	0.04634	12.384
1.8993	1.769										0.7494	214.505	0.74198	92.872	0.04637	55.84	0.18548	41.28	0.18548	17.68	0.04637	12.3581
1.90041	1.769										0.74968	214.505	0.74226	92.82	0.0464	55.76	0.18559	41.2	0.18559	17.64	0.0464	12.335
1.90152	1.769										0.75024	214.505	0.74282	93.496	0.04643	55.88	0.1857	41.2	0.1857	17.68	0.04643	12.3322
1.90291	1.768										0.75081	214.505	0.74337	93.704	0.04645	55.8	0.18582	41.2	0.18582	17.64	0.04645	12.3437
1.90402	1.768										0.75109	214.505	0.74365	94.068	0.04648	55.84	0.18593	41.28	0.18593	17.64	0.04648	12.3235
1.90513	1.767										0.75165	214.505	0.74421	93.704	0.04651	55.84	0.18604	41.24	0.18604	17.72	0.04651	12.3178
1.90625	1.768										0.75193	214.505	0.74448	93.288	0.04654	55.84	0.18615	41.24	0.18615	17.64	0.04654	12.3379
1.90736	1.768										0.75249	214.505	0.74504	93.184	0.04657	55.8	0.18626	41.32	0.18626	17.64	0.04657	12.3437
1.90847	1.769										0.75305	214.505	0.7456	93.496	0.04659	55.8	0.18637	41.2	0.18637	17.72	0.04659	12.3322
1.90958	1.768										0.75333	214.505	0.74587	93.6	0.04662	55.76	0.18648	41.24	0.18648	17.68	0.04662	12.3178
1.91069	1.769										0.75389	214.505	0.74643	93.652	0.04665	55.76	0.18659	41.16	0.18659	17.6	0.04665	12.312
1.91181	1.77										0.75418	214.505	0.74671	93.6	0.04668	55.8	0.1867	41.2	0.1867	17.68	0.04668	12.3264
1.91292	1.77										0.75474	214.505	0.74726	94.172	0.0467	55.68	0.18682	41.28	0.18682	17.68	0.0467	12.3638
1.91403	1.769										0.7553	214.505	0.74782	93.6	0.04673	55.8	0.18693	41.24	0.18693	17.64	0.04673	12.3926
1.91542	1.769										0.75558	214.505	0.7481	93.704	0.04676	55.8	0.18704	41.28	0.18704	17.68	0.04676	12.3466
1.91653	1.767										0.75614	214.505	0.74865	93.392	0.04679	55.72	0.18715	41.24	0.18715	17.64	0.04679	12.3149
1.91764	1.768										0.75642	214.505	0.74893	93.496	0.04682	55.72	0.18726	41.4	0.18726	17.68	0.04682	12.312
1.91876	1.767										0.75698	214.505	0.74949	93.704	0.04684	55.72	0.18737	41.36	0.18737	17.68	0.04684	12.2947
1.91987	1.768										0.75754	214.505	0.75004	93.392	0.04687	55.72	0.18748	41.36	0.18748	17.64	0.04687	12.3091
1.92098	1.768										0.75783	214.505	0.75032	93.288	0.0469	55.76	0.18759	41.4	0.18759	17.68	0.0469	12.2947
1.92209	1.768										0.75839	214.505	0.75088	93.704	0.04693	55.68	0.18771	41.44	0.18771	17.68	0.04693	12.3005
1.9232	1.768										0.75867	214.505	0.75116	93.6	0.04695	55.72	0.18782	41.44	0.18782	17.64	0.04695	12.312
1.92432	1.768										0.75923	214.505	0.75171	93.548	0.04698	55.72	0.18793	41.32	0.18793	17.64	0.04698	12.3379
1.92543	1.768										0.75979	214.505	0.75227	93.444	0.04701	55.72	0.18804	41.2	0.18804	17.64	0.04701	12.3782
1.92682	1.768										0.76007	214.505	0.75255	93.288	0.04704	55.68	0.18815	41.32	0.18815	17.6	0.04704	12.335
1.92793	1.768										0.76063	214.505	0.7531	93.34	0.04707	55.68	0.18826	41.2	0.18826	17.68	0.04707	12.3206
1.92904	1.767										0.76091	214.505	0.75338	92.56	0.04709	55.6	0.18837	41.2	0.18837	17.68	0.04709	12.3437
1.93015	1.768										0.76148	214.505	0.75394	92.612	0.04712	55.68	0.18848	41.24	0.18848	17.6	0.04712	12.3408
1.93127	1.766										0.76204	214.505	0.75449	92.3	0.04715	55.64	0.1886	41.2	0.1886	17.68	0.04715	12.3206
1.93238	1.766										0.76232	214.505	0.75477	92.872	0.04718	55.6	0.18871	41.24	0.18871	17.68	0.04718	12.2947
1.93349	1.766										0.76288	214.505	0.75533	93.288	0.0472	55.68	0.18882	41.44	0.18882	17.64	0.0472	12.3005
1.9346	1.767										0.76316	214.505	0.7556	93.132	0.04723	55.64	0.18893	41.36	0.18893	17.68	0.04723	12.3408
1.93571	1.767										0.76372	214.505	0.75616	93.392	0.04726	55.6	0.18904	41.36	0.18904	17.6	0.04726	12.3466
1.93683	1.767										0.76428	214.505	0.75672	94.328	0.04729	55.72	0.18915	41.32	0.18915	17.64	0.04729	12.3437
1.93794	1.768										0.76456	214.505	0.75699	93.912	0.04732	55.64	0.18926	41.32	0.18926	17.68	0.04732	12.3293
1.93933	1.768										0.76513	214.505	0.75755	93.236	0.04734	55.56	0.18937	41.16	0.18937	17.6	0.04734	12.3005
1.94044	1.767										0.76541	214.505	0.75783	92.664	0.04737	55.52	0.18948	41.16	0.18948	17.64	0.04737	12.3034
1.94155	1.767										0.76597	214.505	0.75838	92.872	0.0474	55.52	0.1896	41.24	0.1896	17.68	0.0474	12.2717
1.94266	1.768										0.76653	214.505	0.75894	92.716	0.04743	55.56	0.18971	41.36	0.18971	17.6	0.04743	12.2458
1.94378	1.768										0.76681	214.505	0.75922	92.196	0.04745	55.52	0.18982	41.24	0.18982	17.64	0.04745	12.24
1.94489	1.769										0.76737	214.505	0.75977	92.664	0.04748	55.56	0.18993	41.16	0.18993	17.64	0.04748	12.2285
1.946	1.768										0.76765	214.505	0.76005	93.496	0.04751	55.52	0.19004	41.04	0.19004	17.56	0.04751	12.2227
1.94711	1.768										0.76821	214.652	0.76061	93.444	0.04754	55.64	0.19015	41.12	0.19015	17.64	0.04754	12.2198
1.94822	1.768										0.76878	214.505	0.76116	93.652	0.04757	55.6	0.19026	41.08	0.19026	17.6	0.04757	12.2141
1.94934	1.767										0.76906	214.505	0.76144	93.6	0.04759	55.6	0.19037	41.04	0.19037	17.6	0.04759	12.24
1.95073	1.768										0.76962	214.652	0.762	93.548	0.04762	55.48	0.19049	41.08	0.19049	17.64	0.04762	12.2976
1.95184	1.767										0.7699	214.505	0.76228	93.496	0.04765	55.6	0.1906	41.04	0.1906	17.6	0.04765	12.2659
1.95295	1.767										0.77046	214.652	0.76283	93.496	0.04768	55.48	0.19071	41.16	0.19071	17.6	0.04768	12.2314
1.95406	1.768										0.77102	214.505	0.76339	92.872	0.0477	55.52	0.19082	40.92	0.19082	17.64	0.0477	12.2861
1.95517	1.767										0.7713	214.652	0.76367	92.976	0.04773	55.48	0.19093	40.96	0.19093	17.6	0.04773	12.3293
1.95629	1.767										0.77186	214.505	0.76422	93.964	0.04776	55.52	0.19104	41.12	0.19104	17.64	0.04776	12.3638
1.9574	1.768										0.77215	214.652	0.7645	93.652	0.04779	55.44	0.19115	41.04	0.19115	17.64	0.04779	12.3638
1.95851	1.767										0.77271	214.505	0.76506	93.028	0.04782	55.52	0.19126	41.24	0.19126	17.56	0.04782	12.3235
1.95962	1.768										0.77327	214.652	0.76561	93.028	0.04784	55.44	0.19138	41.04	0.19138	17.6	0.04784	12.3005
1.96073	1.768										0.77355	214.652	0.76589	93.496	0.04787	55.48	0.19149	41.08	0.19149	17.64	0.04787	12.289
1.96212	1.768										0.77411	214.505	0.76645	93.028	0.0479	55.44	0.1916	41.04	0.1916	17.56	0.0479	12.2688
1.96324	1.768										0.77439	214.652	0.76672	93.132	0.04793	55.52	0.19171	41.04	0.19171	17.6	0.04793	12.2256
1.96435	1.768										0.77495	214.505	0.76728	93.756	0.04796	55.48	0.19182	41.24	0.19182	17.64	0.04796	12.1853
1.96546	1.768										0.77551	214.505	0.76784	94.276	0.04798	55.36	0.19193	41.24	0.19193	17.6	0.04798	12.1622
1.96657	1.768										0.7758	214.505	0.76811	94.536	0.04801	55.4	0.19204	41.44	0.19204	17.6	0.04801	12.1939
1.96768	1.768										0.77636	214.652	0.76867	94.848	0.04804	55.4	0.19215	41.36	0.19215	17.64	0.04804	12.1824
1.9688	1.769										0.77664	214.505	0.76895	94.64	0.04807	55.44	0.19226	41.24	0.19226	17.6	0.04807	12.1594
1.96991	1.768										0.7772	214.505	0.7695	94.692	0.04809	55.44	0.19238	41.12	0.19238	17.64	0.04809	12.168
1.97102	1.769										0.77776	214.505	0.77006	94.952	0.04812	55.44	0.19249	41.12	0.19249	17.64	0.04812	12.2054
1.97213	1.769										0.77804	214.505	0.77034	95.056	0.04815	55.44	0.1926	41.08	0.1926	17.6	0.04815	12.2371
1.97324	1.769										0.7786	214.505	0.77089	94.588	0.04818	55.44	0.19271	41.08	0.19271	17.68	0.04818	12.2314
1.97463	1.767										0.77888	214.652	0.77117	94.64	0.04821	55.36	0.19282	41.16	0.19282	17.64	0.04821	12.1939
1.97575	1.767										0.77945	214.505	0.77173	94.016	0.04823	55.4	0.19293	41.12	0.19293	17.6	0.04823	12.217
1.97686	1.767										0.78001	214.505	0.77228	94.172	0.04826	55.36	0.19304	41.08	0.19304	17.68	0.04826	12.2573
1.97797	1.768										0.78029	214.505	0.77256	94.016	0.04829	55.36	0.19315	41.08	0.19315	17.56	0.04829	12.3091
1.97908	1.768										0.78085	214.505	0.77312	94.172	0.04832	55.32	0.19327	40.96	0.19327	17.6	0.04832	12.312
1.98019	1.768										0.78113	214.505	0.7734	93.964	0.04834	55.28	0.19338	41.04	0.19338	17.64	0.04834	12.3062
1.98131	1.768										0.78169	214.505	0.77395	94.952	0.04837	55.4	0.19349	41	0.19349	17.6	0.04837	12.2947
1.98242	1.768										0.78225	214.505	0.77451	94.484	0.0484	55.32	0.1936	41.04	0.1936	17.6	0.0484	12.2602
1.98353	1.769										0.78253	214.505	0.77479	94.276	0.04843	55.44	0.19371	40.96	0.19371	17.64	0.04843	12.2112
1.98464	1.767										0.7831	214.505	0.77534	93.652	0.04846	55.4	0.19382	41	0.19382	17.6	0.04846	12.1709
1.98603	1.767										0.78338	214.505	0.77562	93.964	0.04848	55.44	0.19393	40.96	0.19393	17.56	0.04848	12.1248
1.98714	1.768										0.78394	214.505	0.77618	93.652	0.04851	55.32	0.19404	40.92	0.19404	17.6	0.04851	12.1536
1.98826	1.768										0.7845	214.652	0.77673	93.34	0.04854	55.24	0.19416	41.08	0.19416	17.56	0.04854	12.2054
1.98937	1.768										0.78478	214.652	0.77701	93.808	0.04857	55.4	0.19427	41.08	0.19427	17.6	0.04857	12.2515
1.99048	1.769										0.78534	214.652	0.77757	93.34	0.04859	55.32	0.19438	41.08	0.19438	17.64	0.04859	12.24
1.99159	1.769										0.78562	214.505	0.77784	93.444	0.04862	55.28	0.19449	40.96	0.19449	17.56	0.04862	12.2458
1.9927	1.769										0.78618	214.652	0.7784	94.016	0.04865	55.4	0.1946	40.92	0.1946	17.64	0.04865	12.2659
1.99382	1.769										0.78675	214.652	0.77896	94.016	0.04868	55.28	0.19471	40.96	0.19471	17.56	0.04868	12.2602
1.99493	1.769										0.78703	214.505	0.77923	93.236	0.04871	55.32	0.19482	41.04	0.19482	17.56	0.04871	12.2256
1.99604	1.769										0.78759	214.652	0.77979	93.6	0.04873	55.32	0.19493	41.04	0.19493	17.6	0.04873	12.1709
1.99715	1.769										0.78787	214.652	0.78007	93.548	0.04876	55.32	0.19504	41.12	0.19504	17.56	0.04876	12.1824
1.99854	1.768										0.78843	214.652	0.78062	94.016	0.04879	55.28	0.19516	41.16	0.19516	17.56	0.04879	12.1939
1.99965	1.767										0.78899	214.652	0.78118	94.276	0.04882	55.28	0.19527	41	0.19527	17.6	0.04882	12.2054
2.00077	1.767										0.78927	214.652	0.78146	94.328	0.04884	55.28	0.19538	41.12	0.19538	17.56	0.04884	12.1594
2.00188	1.767										0.78983	214.652	0.78201	93.6	0.04887	55.24	0.19549	41	0.19549	17.56	0.04887	12.1478
2.00299	1.768										0.79011	214.652	0.78229	93.652	0.0489	55.28	0.1956	40.88	0.1956	17.6	0.0489	12.1824
2.0041	1.768										0.79068	214.505	0.78285	93.34	0.04893	55.24	0.19571	40.96	0.19571	17.56	0.04893	12.2371
2.00521	1.768										0.79124	214.505	0.7834	92.82	0.04896	55.32	0.19582	40.92	0.19582	17.6	0.04896	12.2112
2.00633	1.768										0.79152	214.652	0.78368	93.132	0.04898	55.28	0.19593	40.88	0.19593	17.64	0.04898	12.1594
2.00744	1.769										0.79208	214.652	0.78424	93.132	0.04901	55.16	0.19605	40.8	0.19605	17.56	0.04901	12.1565
2.00855	1.768										0.79236	214.652	0.78452	92.664	0.04904	55.24	0.19616	40.96	0.19616	17.6	0.04904	12.2026
2.00994	1.769										0.79292	214.505	0.78507	93.34	0.04907	55.2	0.19627	40.96	0.19627	17.56	0.04907	12.2026
2.01105	1.768										0.79348	214.505	0.78563	93.392	0.04909	55.2	0.19638	40.84	0.19638	17.56	0.04909	12.168
2.01216	1.768										0.79377	214.505	0.78591	93.444	0.04912	55.24	0.19649	40.96	0.19649	17.6	0.04912	12.1363
2.01328	1.768										0.79433	214.505	0.78646	93.184	0.04915	55.16	0.1966	40.92	0.1966	17.56	0.04915	12.145
2.01439	1.768										0.79461	214.505	0.78674	93.392	0.04918	55.24	0.19671	40.92	0.19671	17.6	0.04918	12.1709
2.0155	1.768										0.79517	214.505	0.7873	93.704	0.04921	55.16	0.19682	41.04	0.19682	17.56	0.04921	12.1766
2.01661	1.768										0.79573	214.505	0.78785	94.172	0.04923	55.32	0.19694	40.92	0.19694	17.6	0.04923	12.1709
2.01772	1.768										0.79601	214.652	0.78813	93.756	0.04926	55.12	0.19705	40.84	0.19705	17.6	0.04926	12.1795
2.01884	1.768										0.79657	214.505	0.78869	93.496	0.04929	55.12	0.19716	40.92	0.19716	17.56	0.04929	12.1939
2.01995	1.769										0.79685	214.505	0.78896	94.224	0.04932	55.12	0.19727	40.88	0.19727	17.6	0.04932	12.1709
2.02134	1.769										0.79742	214.505	0.78952	94.068	0.04935	55.08	0.19738	40.84	0.19738	17.56	0.04935	12.1594
2.02245	1.769										0.79798	214.505	0.79008	93.496	0.04937	55.16	0.19749	40.88	0.19749	17.56	0.04937	12.1248
2.02356	1.767										0.79826	214.505	0.79035	94.068	0.0494	55.12	0.1976	40.76	0.1976	17.6	0.0494	12.1104
2.02467	1.768										0.79882	214.505	0.79091	94.016	0.04943	55.04	0.19771	40.88	0.19771	17.56	0.04943	12.1046
2.02579	1.768										0.7991	214.652	0.79119	93.236	0.04946	55.12	0.19782	40.84	0.19782	17.6	0.04946	12.0902
2.0269	1.768										0.79966	214.505	0.79174	92.82	0.04948	55.08	0.19794	40.84	0.19794	17.56	0.04948	12.073
2.02801	1.769										0.80022	214.505	0.7923	92.82	0.04951	55.12	0.19805	40.76	0.19805	17.56	0.04951	12.0614
2.02912	1.769										0.8005	214.652	0.79258	92.924	0.04954	55.04	0.19816	40.72	0.19816	17.6	0.04954	12.0643
2.03023	1.769										0.80107	214.505	0.79313	92.82	0.04957	55.08	0.19827	40.84	0.19827	17.52	0.04957	12.0931
2.03135	1.77										0.80135	214.652	0.79341	92.664	0.0496	55.08	0.19838	40.72	0.19838	17.56	0.0496	12.1478
2.03246	1.77										0.80191	214.505	0.79397	92.872	0.04962	55.08	0.19849	40.84	0.19849	17.56	0.04962	12.1478
2.03385	1.77										0.80247	214.505	0.79452	92.664	0.04965	55.04	0.1986	40.92	0.1986	17.52	0.04965	12.1334
2.03496	1.77										0.80275	214.652	0.7948	92.508	0.04968	55.08	0.19871	40.88	0.19871	17.56	0.04968	12.1219
2.03607	1.77										0.80331	214.652	0.79536	93.236	0.04971	55.04	0.19883	41	0.19883	17.56	0.04971	12.1363
2.03718	1.769										0.80359	214.652	0.79564	94.12	0.04973	55.08	0.19894	41	0.19894	17.56	0.04973	12.1421
2.0383	1.769										0.80415	214.505	0.79619	94.432	0.04976	55.12	0.19905	41.16	0.19905	17.6	0.04976	12.1334
2.03941	1.768										0.80472	214.652	0.79675	93.548	0.04979	55	0.19916	41.16	0.19916	17.56	0.04979	12.1277
2.04052	1.769										0.805	214.652	0.79703	93.444	0.04982	55	0.19927	41.2	0.19927	17.56	0.04982	12.1334
2.04163	1.769										0.80556	214.505	0.79758	93.912	0.04985	55.12	0.19938	41.28	0.19938	17.56	0.04985	12.1334
2.04274	1.769										0.80584	214.505	0.79786	94.12	0.04987	54.96	0.19949	41.08	0.19949	17.52	0.04987	12.119
2.04386	1.768										0.8064	214.652	0.79842	93.392	0.0499	55	0.1996	41.08	0.1996	17.56	0.0499	12.0989
2.04525	1.768										0.80696	214.652	0.79897	93.08	0.04993	55.04	0.19972	41.28	0.19972	17.52	0.04993	12.1363
2.04636	1.769										0.80724	214.505	0.79925	93.184	0.04996	55	0.19983	41.24	0.19983	17.52	0.04996	12.1766
2.04747	1.769										0.8078	214.652	0.79981	93.34	0.04998	54.96	0.19994	41.28	0.19994	17.56	0.04998	12.191
2.04858	1.769										0.80808	214.505	0.80008	92.924	0.05001	55.04	0.20005	41.24	0.20005	17.52	0.05001	12.1853
2.04969	1.768										0.80865	214.505	0.80064	93.34	0.05004	55	0.20016	41.32	0.20016	17.48	0.05004	12.1651
2.05081	1.768										0.80921	214.652	0.8012	93.236	0.05007	55	0.20027	41.32	0.20027	17.56	0.05007	12.1651
2.05192	1.768										0.80949	214.505	0.80147	93.964	0.0501	54.92	0.20038	41.36	0.20038	17.52	0.0501	12.1622
2.05303	1.768										0.81005	214.652	0.80203	93.912	0.05012	54.92	0.20049	41.16	0.20049	17.52	0.05012	12.1594
2.05414	1.768										0.81033	214.652	0.80231	93.704	0.05015	54.96	0.2006	41.28	0.2006	17.56	0.05015	12.1046
2.05525	1.769										0.81089	214.505	0.80286	93.704	0.05018	54.84	0.20072	41.36	0.20072	17.52	0.05018	12.0701
2.05637	1.768										0.81145	214.652	0.80342	93.6	0.05021	54.92	0.20083	41.2	0.20083	17.56	0.05021	12.0643
2.05776	1.768										0.81173	214.652	0.8037	93.392	0.05023	54.84	0.20094	41.28	0.20094	17.56	0.05023	12.0701
2.05887	1.768										0.8123	214.652	0.80425	93.028	0.05026	55	0.20105	41.24	0.20105	17.52	0.05026	12.0643
2.05998	1.768										0.81258	214.652	0.80453	92.872	0.05029	54.92	0.20116	41.28	0.20116	17.56	0.05029	12.047
2.06109	1.768										0.81314	214.652	0.80509	94.172	0.05032	54.84	0.20127	41	0.20127	17.56	0.05032	12.0326
2.0622	1.768										0.8137	214.505	0.80564	94.068	0.05035	54.96	0.20138	41	0.20138	17.48	0.05035	12.0528
2.06332	1.769										0.81398	214.652	0.80592	93.34	0.05037	54.76	0.20149	41.16	0.20149	17.56	0.05037	12.0902
2.06443	1.769										0.81454	214.652	0.80648	93.86	0.0504	54.8	0.20161	41.32	0.20161	17.52	0.0504	12.073
2.06554	1.769										0.81482	214.652	0.80676	94.172	0.05043	54.84	0.20172	41.08	0.20172	17.52	0.05043	12.0557
2.06665	1.769										0.81539	214.652	0.80731	94.484	0.05046	54.8	0.20183	41.08	0.20183	17.56	0.05046	12.0701
2.06776	1.77										0.81595	214.652	0.80787	95.628	0.05048	54.8	0.20194	40.96	0.20194	17.52	0.05048	12.1277
2.06915	1.77										0.81623	214.652	0.80815	95.212	0.05051	54.92	0.20205	40.88	0.20205	17.52	0.05051	12.1306
2.07027	1.77										0.81679	214.652	0.8087	94.536	0.05054	54.8	0.20216	40.88	0.20216	17.56	0.05054	12.0874
2.07138	1.77										0.81707	214.652	0.80898	94.744	0.05057	54.88	0.20227	40.96	0.20227	17.48	0.05057	12.0413
2.07249	1.77										0.81763	214.652	0.80954	94.744	0.0506	54.8	0.20238	40.92	0.20238	17.56	0.0506	12.0384
2.0736	1.77										0.81819	214.652	0.81009	95.004	0.05062	54.76	0.2025	40.92	0.2025	17.52	0.05062	12.0326
2.07471	1.77										0.81847	214.652	0.81037	95.16	0.05065	54.76	0.20261	40.92	0.20261	17.48	0.05065	12.0182
2.07583	1.77										0.81904	214.652	0.81093	94.588	0.05068	54.72	0.20272	40.88	0.20272	17.56	0.05068	12.0211
2.07694	1.77										0.81932	214.652	0.8112	93.236	0.05071	54.76	0.20283	41	0.20283	17.52	0.05071	12.0182
2.07805	1.77										0.81988	214.652	0.81176	93.704	0.05074	54.76	0.20294	41	0.20294	17.56	0.05074	12.0298
2.07916	1.77										0.82044	214.652	0.81232	93.288	0.05076	54.76	0.20305	41	0.20305	17.56	0.05076	12.0326
2.08055	1.769										0.82072	214.652	0.81259	92.976	0.05079	54.76	0.20316	40.84	0.20316	17.48	0.05079	12.0384
2.08166	1.768										0.82128	214.652	0.81315	93.392	0.05082	54.68	0.20327	40.84	0.20327	17.52	0.05082	12.047
2.08278	1.768										0.82156	214.652	0.81343	93.392	0.05085	54.64	0.20338	40.84	0.20338	17.52	0.05085	12.0384
2.08389	1.769										0.82212	214.652	0.81398	94.12	0.05087	54.72	0.2035	40.8	0.2035	17.48	0.05087	12.0816
2.085	1.768										0.82269	214.652	0.81454	93.444	0.0509	54.68	0.20361	40.8	0.20361	17.56	0.0509	12.1046
2.08611	1.769										0.82297	214.652	0.81482	93.808	0.05093	54.8	0.20372	40.76	0.20372	17.52	0.05093	12.0816
2.08722	1.769										0.82353	214.652	0.81537	94.016	0.05096	54.68	0.20383	40.72	0.20383	17.48	0.05096	12.0586
2.08834	1.769										0.82381	214.652	0.81565	93.6	0.05099	54.72	0.20394	40.64	0.20394	17.56	0.05099	12.0442
2.08945	1.769										0.82437	214.652	0.81621	93.86	0.05101	54.76	0.20405	40.56	0.20405	17.48	0.05101	12.1882
2.09056	1.769										0.82493	214.652	0.81676	93.756	0.05104	54.68	0.20416	40.52	0.20416	17.52	0.05104	12.1565
2.09167	1.769										0.82521	214.652	0.81704	93.912	0.05107	54.68	0.20427	40.72	0.20427	17.52	0.05107	12.096
2.09306	1.769										0.82577	214.652	0.8176	93.496	0.0511	54.76	0.20439	40.64	0.20439	17.48	0.0511	12.0787
2.09417	1.77										0.82605	214.652	0.81788	93.756	0.05112	54.64	0.2045	40.72	0.2045	17.56	0.05112	12.0902
2.09529	1.77										0.82662	214.652	0.81843	94.224	0.05115	54.6	0.20461	40.6	0.20461	17.52	0.05115	12.0931
2.0964	1.769										0.82718	214.652	0.81899	94.276	0.05118	54.68	0.20472	40.6	0.20472	17.48	0.05118	12.0528
2.09751	1.769										0.82746	214.652	0.81927	93.6	0.05121	54.6	0.20483	40.6	0.20483	17.56	0.05121	12.0154
2.09862	1.769										0.82802	214.652	0.81982	93.86	0.05124	54.56	0.20494	40.56	0.20494	17.52	0.05124	12.0125
2.09973	1.769										0.8283	214.652	0.8201	93.756	0.05126	54.64	0.20505	40.64	0.20505	17.48	0.05126	12.0413
2.10085	1.769										0.82886	214.652	0.82066	93.548	0.05129	54.64	0.20516	40.64	0.20516	17.56	0.05129	12.096
2.10196	1.77										0.82942	214.652	0.82121	93.86	0.05132	54.52	0.20528	40.52	0.20528	17.48	0.05132	12.0614
2.10307	1.769										0.8297	214.652	0.82149	94.38	0.05135	54.68	0.20539	40.64	0.20539	17.48	0.05135	12.0125
2.10446	1.77										0.83027	214.652	0.82205	93.912	0.05137	54.68	0.2055	40.68	0.2055	17.56	0.05137	12.0269
2.10557	1.77										0.83055	214.652	0.82232	93.86	0.0514	54.56	0.20561	40.52	0.20561	17.48	0.0514	12.047
2.10668	1.769										0.83111	214.652	0.82288	93.808	0.05143	54.56	0.20572	40.68	0.20572	17.52	0.05143	12.0816
2.1078	1.77										0.83167	214.652	0.82344	94.12	0.05146	54.56	0.20583	40.84	0.20583	17.52	0.05146	12.0442
2.10891	1.769										0.83195	214.652	0.82371	93.496	0.05149	54.56	0.20594	40.96	0.20594	17.48	0.05149	11.9866
2.11002	1.769										0.83251	214.652	0.82427	93.08	0.05151	54.52	0.20605	40.76	0.20605	17.52	0.05151	11.9779
2.11113	1.769										0.83279	214.652	0.82455	93.808	0.05154	54.6	0.20616	40.8	0.20616	17.52	0.05154	12.0067
2.11224	1.769										0.83336	214.652	0.8251	93.288	0.05157	54.6	0.20628	40.8	0.20628	17.48	0.05157	12.0326
2.11336	1.769										0.83392	214.652	0.82566	92.82	0.0516	54.56	0.20639	40.64	0.20639	17.56	0.0516	12.024
2.11447	1.769										0.8342	214.652	0.82594	92.976	0.05162	54.56	0.2065	40.84	0.2065	17.52	0.05162	11.9952
2.11558	1.768										0.83476	214.652	0.82649	93.236	0.05165	54.64	0.20661	40.6	0.20661	17.48	0.05165	11.9837
2.11697	1.769										0.83504	214.652	0.82677	92.976	0.05168	54.6	0.20672	40.72	0.20672	17.52	0.05168	11.9866
2.11808	1.768										0.8356	214.652	0.82733	92.872	0.05171	54.52	0.20683	40.6	0.20683	17.48	0.05171	12.001
2.11919	1.767										0.83616	214.652	0.82788	93.236	0.05174	54.48	0.20694	40.64	0.20694	17.48	0.05174	12.001
2.12031	1.767										0.83644	214.652	0.82816	93.34	0.05176	54.52	0.20705	40.6	0.20705	17.52	0.05176	12.0096
2.12142	1.767										0.83701	214.652	0.82872	92.768	0.05179	54.56	0.20717	40.68	0.20717	17.48	0.05179	12.024
2.12253	1.767										0.83729	214.652	0.829	91.936	0.05182	54.56	0.20728	40.56	0.20728	17.52	0.05182	11.9952
2.12364	1.767										0.83785	214.652	0.82955	91.832	0.05185	54.56	0.20739	40.48	0.20739	17.48	0.05185	11.9462
2.12475	1.767										0.83841	214.652	0.83011	93.08	0.05187	54.56	0.2075	40.52	0.2075	17.52	0.05187	11.9203
2.12587	1.767										0.83869	214.652	0.83039	93.132	0.0519	54.68	0.20761	40.44	0.20761	17.52	0.0519	11.9174
2.12698	1.768										0.83925	214.652	0.83094	93.08	0.05193	54.48	0.20772	40.56	0.20772	17.48	0.05193	11.9318
2.12837	1.768										0.83953	214.652	0.83122	93.808	0.05196	54.56	0.20783	40.4	0.20783	17.52	0.05196	11.8944
2.12948	1.768										0.84009	214.652	0.83178	93.704	0.05199	54.52	0.20794	40.36	0.20794	17.52	0.05199	11.857
2.13059	1.768										0.84066	214.652	0.83233	94.744	0.05201	54.48	0.20806	40.4	0.20806	17.48	0.05201	11.831
2.1317	1.768										0.84094	214.652	0.83261	94.432	0.05204	54.52	0.20817	40.32	0.20817	17.52	0.05204	11.8541
2.13282	1.768										0.8415	214.652	0.83317	94.848	0.05207	54.48	0.20828	40.36	0.20828	17.48	0.05207	11.9117
2.13393	1.769										0.84178	214.652	0.83344	94.848	0.0521	54.44	0.20839	40.44	0.20839	17.44	0.0521	11.9578
2.13504	1.767										0.84234	214.652	0.834	95.004	0.05213	54.48	0.2085	40.4	0.2085	17.52	0.05213	11.9664
2.13615	1.767										0.8429	214.652	0.83456	94.9	0.05215	54.44	0.20861	40.32	0.20861	17.52	0.05215	11.9606
2.13726	1.766										0.84318	214.652	0.83483	94.432	0.05218	54.44	0.20872	40.32	0.20872	17.48	0.05218	11.9491
2.13838	1.766										0.84374	214.652	0.83539	93.964	0.05221	54.44	0.20883	40.32	0.20883	17.52	0.05221	11.9693
2.13977	1.767										0.84402	214.652	0.83567	94.536	0.05224	54.4	0.20894	40.24	0.20894	17.44	0.05224	11.9866
2.14088	1.765										0.84459	214.652	0.83622	94.016	0.05226	54.68	0.20906	40.2	0.20906	17.48	0.05226	11.9635
2.14199	1.764										0.84515	214.652	0.83678	93.6	0.05229	54.44	0.20917	40.32	0.20917	17.52	0.05229	11.952
2.1431	1.764										0.84543	214.652	0.83706	93.808	0.05232	54.48	0.20928	40.2	0.20928	17.48	0.05232	11.9635
2.14421	1.764										0.84599	214.652	0.83761	93.704	0.05235	54.48	0.20939	40.24	0.20939	17.52	0.05235	11.9491
2.14533	1.764										0.84627	214.652	0.83789	93.756	0.05238	54.36	0.2095	40.24	0.2095	17.48	0.05238	11.903
2.14644	1.764										0.84683	214.652	0.83845	95.212	0.0524	54.44	0.20961	40.16	0.20961	17.48	0.0524	11.8714
2.14755	1.765										0.84739	214.652	0.839	94.432	0.05243	54.44	0.20972	40.16	0.20972	17.48	0.05243	11.8915
2.14866	1.765										0.84767	214.652	0.83928	94.276	0.05246	54.48	0.20983	40.32	0.20983	17.44	0.05246	11.9002
2.14977	1.765										0.84824	214.652	0.83984	94.588	0.05249	54.36	0.20995	40.24	0.20995	17.56	0.05249	11.8829
2.15089	1.765										0.84852	214.652	0.84012	94.692	0.05251	54.44	0.21006	40.2	0.21006	17.48	0.05251	11.8426
2.15228	1.765										0.84908	214.652	0.84067	95.316	0.05254	54.32	0.21017	40.2	0.21017	17.44	0.05254	11.8109
2.15339	1.766										0.84964	214.652	0.84123	95.212	0.05257	54.52	0.21028	40.2	0.21028	17.52	0.05257	11.808
2.1545	1.766										0.84992	214.652	0.84151	94.432	0.0526	54.36	0.21039	40.2	0.21039	17.48	0.0526	11.8195
2.15561	1.765										0.85048	214.652	0.84206	94.328	0.05263	54.32	0.2105	40.24	0.2105	17.44	0.05263	11.808
2.15672	1.765										0.85076	214.652	0.84234	94.224	0.05265	54.32	0.21061	40.12	0.21061	17.52	0.05265	11.8454
2.15784	1.765										0.85132	214.652	0.8429	94.9	0.05268	54.28	0.21072	40.12	0.21072	17.48	0.05268	11.8656
2.15895	1.765										0.85189	214.652	0.84345	94.64	0.05271	54.32	0.21084	40.08	0.21084	17.48	0.05271	11.8282
2.16006	1.765										0.85217	214.652	0.84373	93.808	0.05274	54.32	0.21095	40	0.21095	17.52	0.05274	11.808
2.16117	1.764										0.85273	214.652	0.84429	93.912	0.05276	54.32	0.21106	40	0.21106	17.48	0.05276	11.7821
2.16228	1.765										0.85301	214.652	0.84456	93.34	0.05279	54.32	0.21117	40.12	0.21117	17.48	0.05279	11.7792
2.16367	1.764										0.85357	214.652	0.84512	92.664	0.05282	54.6	0.21128	39.96	0.21128	17.48	0.05282	11.7994
2.16479	1.765										0.85413	214.652	0.84568	92.768	0.05285	54.4	0.21139	39.88	0.21139	17.44	0.05285	11.7994
2.1659	1.764										0.85441	214.652	0.84595	92.456	0.05288	54.36	0.2115	39.88	0.2115	17.48	0.05288	11.8224
2.16701	1.764										0.85498	214.652	0.84651	92.924	0.0529	54.48	0.21161	39.84	0.21161	17.48	0.0529	11.8051
2.16812	1.764										0.85526	214.652	0.84679	92.768	0.05293	54.4	0.21172	40	0.21172	17.44	0.05293	11.8397
2.16923	1.764										0.85582	214.652	0.84734	92.768	0.05296	54.32	0.21184	39.96	0.21184	17.48	0.05296	11.8915
2.17035	1.764										0.85638	214.652	0.8479	92.092	0.05299	54.32	0.21195	40	0.21195	17.44	0.05299	11.9059
2.17146	1.763										0.85666	214.652	0.84818	92.3	0.05301	54.28	0.21206	39.8	0.21206	17.48	0.05301	11.9088
2.17257	1.764										0.85722	214.652	0.84873	92.716	0.05304	54.24	0.21217	39.8	0.21217	17.52	0.05304	11.9146
2.17368	1.764										0.8575	214.652	0.84901	91.936	0.05307	54.28	0.21228	39.84	0.21228	17.44	0.05307	11.9232
2.17479	1.764										0.85806	214.652	0.84957	92.3	0.0531	54.2	0.21239	39.76	0.21239	17.44	0.0531	11.9174
2.17618	1.764										0.85863	214.652	0.85012	92.56	0.05313	54.24	0.2125	39.64	0.2125	17.48	0.05313	11.8714
2.1773	1.765										0.85891	214.652	0.8504	93.184	0.05315	54.2	0.21261	39.68	0.21261	17.44	0.05315	11.8714
2.17841	1.765										0.85947	214.652	0.85096	93.808	0.05318	54.32	0.21273	39.92	0.21273	17.52	0.05318	11.8339
2.17952	1.765										0.85975	214.652	0.85124	93.548	0.05321	54.28	0.21284	40	0.21284	17.48	0.05321	11.8022
2.18063	1.765										0.86031	214.652	0.85179	93.288	0.05324	54.28	0.21295	40.08	0.21295	17.4	0.05324	11.8598
2.18174	1.764										0.86087	214.652	0.85235	93.6	0.05326	54.28	0.21306	40.16	0.21306	17.44	0.05326	11.8714
2.18286	1.765										0.86115	214.652	0.85263	93.34	0.05329	54.28	0.21317	40.08	0.21317	17.48	0.05329	11.8426
2.18397	1.764										0.86171	214.652	0.85318	93.236	0.05332	54.32	0.21328	40.2	0.21328	17.44	0.05332	11.8051
2.18508	1.764										0.86199	214.652	0.85346	92.872	0.05335	54.24	0.21339	40.04	0.21339	17.44	0.05335	11.8051
2.18619	1.764										0.86256	214.652	0.85402	92.612	0.05338	54.2	0.2135	40.04	0.2135	17.44	0.05338	11.8166
2.18758	1.764										0.86312	214.652	0.85457	93.808	0.0534	54.32	0.21362	40.32	0.21362	17.44	0.0534	11.8253
2.18869	1.765										0.8634	214.652	0.85485	94.224	0.05343	54.28	0.21373	40.4	0.21373	17.48	0.05343	11.808
2.18981	1.763										0.86396	214.652	0.85541	93.184	0.05346	54.24	0.21384	39.96	0.21384	17.44	0.05346	11.8339
2.19092	1.763										0.86424	214.652	0.85568	93.028	0.05349	54.24	0.21395	40.12	0.21395	17.4	0.05349	11.8598
2.19203	1.763										0.8648	214.652	0.85624	93.08	0.05352	54.2	0.21406	40	0.21406	17.48	0.05352	11.8973
2.19314	1.763										0.86536	214.652	0.8568	93.392	0.05354	54.2	0.21417	39.92	0.21417	17.4	0.05354	11.8685
2.19425	1.763										0.86564	214.652	0.85707	93.288	0.05357	54.24	0.21428	39.88	0.21428	17.4	0.05357	11.8051
2.19537	1.763										0.86621	214.652	0.85763	92.872	0.0536	54.2	0.21439	39.92	0.21439	17.44	0.0536	11.8051
2.19648	1.763										0.86649	214.652	0.85791	92.976	0.05363	54.2	0.2145	40.08	0.2145	17.4	0.05363	11.88
2.19759	1.763										0.86705	214.652	0.85846	93.184	0.05365	54.12	0.21462	39.92	0.21462	17.44	0.05365	11.9578
2.19898	1.763										0.86761	214.652	0.85902	93.236	0.05368	54.12	0.21473	40.16	0.21473	17.48	0.05368	11.9491
2.20009	1.762										0.86789	214.652	0.8593	93.132	0.05371	54.12	0.21484	40	0.21484	17.44	0.05371	11.903
2.2012	1.763										0.86845	214.652	0.85985	92.508	0.05374	54.12	0.21495	39.96	0.21495	17.44	0.05374	11.8656
2.20232	1.762										0.86873	214.652	0.86013	92.404	0.05377	54.12	0.21506	39.92	0.21506	17.48	0.05377	11.8483
2.20343	1.763										0.86929	214.652	0.86069	92.56	0.05379	54.08	0.21517	39.88	0.21517	17.44	0.05379	11.7878
2.20454	1.763										0.86986	214.652	0.86124	92.924	0.05382	54.12	0.21528	39.88	0.21528	17.44	0.05382	11.7475
2.20565	1.763										0.87014	214.652	0.86152	93.392	0.05385	54.16	0.21539	39.88	0.21539	17.48	0.05385	11.7245
2.20676	1.763										0.8707	214.652	0.86208	93.964	0.05388	54.08	0.21551	40.08	0.21551	17.4	0.05388	11.7475
2.20788	1.763										0.87098	214.652	0.86236	93.34	0.0539	54.12	0.21562	39.92	0.21562	17.44	0.0539	11.7619
2.20899	1.763										0.87154	214.652	0.86291	93.08	0.05393	54.16	0.21573	40.04	0.21573	17.44	0.05393	11.759
2.2101	1.763										0.8721	214.652	0.86347	92.768	0.05396	54.08	0.21584	39.84	0.21584	17.4	0.05396	11.7446
2.21149	1.763										0.87238	214.652	0.86375	93.236	0.05399	54.04	0.21595	39.88	0.21595	17.44	0.05399	11.7418
2.2126	1.763										0.87295	214.652	0.8643	93.444	0.05402	54.12	0.21606	39.88	0.21606	17.44	0.05402	11.785
2.21371	1.763										0.87323	214.652	0.86458	93.132	0.05404	54	0.21617	39.84	0.21617	17.4	0.05404	11.8397
2.21483	1.764										0.87379	214.652	0.86514	93.08	0.05407	54.04	0.21628	39.84	0.21628	17.44	0.05407	11.8195
2.21594	1.764										0.87435	214.652	0.86569	93.34	0.0541	54.08	0.2164	40.04	0.2164	17.4	0.0541	11.7677
2.21705	1.764										0.87463	214.652	0.86597	92.924	0.05413	54.04	0.21651	40.04	0.21651	17.36	0.05413	11.7533
2.21816	1.764										0.87519	214.652	0.86653	92.092	0.05415	54.04	0.21662	40.08	0.21662	17.48	0.05415	11.8022
2.21927	1.764										0.87547	214.652	0.8668	93.132	0.05418	54.08	0.21673	39.96	0.21673	17.4	0.05418	11.8282
2.22039	1.764										0.87603	214.652	0.86736	93.132	0.05421	54	0.21684	39.92	0.21684	17.4	0.05421	11.759
2.2215	1.763										0.8766	214.652	0.86792	93.028	0.05424	54.08	0.21695	40.12	0.21695	17.44	0.05424	11.7072
2.22289	1.763										0.87688	214.652	0.86819	92.924	0.05427	54.04	0.21706	40.16	0.21706	17.4	0.05427	11.7216
2.224	1.763										0.87744	214.652	0.86875	93.08	0.05429	54.04	0.21717	40	0.21717	17.44	0.05429	11.7389
2.22511	1.762										0.87772	214.652	0.86903	92.872	0.05432	54.04	0.21728	40.12	0.21728	17.4	0.05432	11.6986
2.22622	1.762										0.87828	214.652	0.86958	93.34	0.05435	54.16	0.2174	39.96	0.2174	17.36	0.05435	11.6611
2.22734	1.762										0.87884	214.652	0.87014	93.132	0.05438	54	0.21751	40	0.21751	17.44	0.05438	11.6842
2.22845	1.761										0.87912	214.652	0.87042	92.612	0.0544	54.12	0.21762	40	0.21762	17.4	0.0544	11.7187
2.22956	1.761										0.87968	214.652	0.87097	92.404	0.05443	54.08	0.21773	40.16	0.21773	17.36	0.05443	11.7446
2.23067	1.761										0.87996	214.652	0.87125	92.456	0.05446	53.92	0.21784	40.12	0.21784	17.4	0.05446	11.7274
2.23178	1.762										0.88053	214.652	0.87181	93.496	0.05449	54	0.21795	40.24	0.21795	17.4	0.05449	11.7101
2.2329	1.762										0.88109	214.652	0.87236	93.808	0.05452	53.92	0.21806	40.12	0.21806	17.36	0.05452	11.7158
2.23401	1.762										0.88137	214.652	0.87264	94.276	0.05454	53.88	0.21817	40.12	0.21817	17.44	0.05454	11.7274
2.2354	1.762										0.88193	214.652	0.8732	94.848	0.05457	53.88	0.21829	40.12	0.21829	17.4	0.05457	11.7389
2.23651	1.762										0.88221	214.652	0.87348	95.472	0.0546	53.88	0.2184	40.24	0.2184	17.36	0.0546	11.7504
2.23762	1.761										0.88277	214.652	0.87403	95.16	0.05463	53.92	0.21851	39.96	0.21851	17.48	0.05463	11.7331
2.23873	1.761										0.88333	214.652	0.87459	94.64	0.05465	53.88	0.21862	40	0.21862	17.4	0.05465	11.7187
2.23985	1.762										0.88361	214.652	0.87487	94.276	0.05468	53.96	0.21873	40.12	0.21873	17.36	0.05468	11.7331
2.24096	1.762										0.88418	214.652	0.87542	95.212	0.05471	53.96	0.21884	40.16	0.21884	17.44	0.05471	11.7101
2.24207	1.762										0.88446	214.652	0.8757	95.368	0.05474	53.88	0.21895	40.28	0.21895	17.4	0.05474	11.6784
2.24318	1.762										0.88502	214.652	0.87626	93.704	0.05477	53.84	0.21906	40.24	0.21906	17.36	0.05477	11.6755
2.24429	1.762										0.88558	214.652	0.87681	93.288	0.05479	54	0.21918	40.12	0.21918	17.4	0.05479	11.7101
2.24541	1.762										0.88586	214.652	0.87709	92.664	0.05482	53.88	0.21929	40	0.21929	17.36	0.05482	11.7101
2.2468	1.762										0.88642	214.652	0.87765	92.352	0.05485	53.92	0.2194	40.08	0.2194	17.4	0.05485	11.7014
2.24791	1.762										0.8867	214.652	0.87792	92.56	0.05488	53.88	0.21951	40	0.21951	17.4	0.05488	11.6726
2.24902	1.761										0.88726	214.652	0.87848	92.82	0.05491	53.84	0.21962	40.08	0.21962	17.36	0.05491	11.6842
2.25013	1.761										0.88783	214.652	0.87904	92.768	0.05493	53.8	0.21973	40.16	0.21973	17.4	0.05493	11.7158
2.25124	1.761										0.88811	214.652	0.87931	92.664	0.05496	53.96	0.21984	40	0.21984	17.4	0.05496	11.6928
2.25236	1.761										0.88867	214.652	0.87987	92.664	0.05499	53.8	0.21995	40.12	0.21995	17.36	0.05499	11.6438
2.25347	1.761										0.88895	214.652	0.88015	92.196	0.05502	54.04	0.22006	39.84	0.22006	17.44	0.05502	11.6381
2.25458	1.762										0.88951	214.652	0.8807	92.56	0.05504	53.92	0.22018	39.88	0.22018	17.36	0.05504	11.6496
2.25569	1.762										0.89007	214.652	0.88126	93.028	0.05507	53.92	0.22029	39.88	0.22029	17.36	0.05507	11.664
2.2568	1.762										0.89035	214.652	0.88154	92.768	0.0551	53.88	0.2204	39.8	0.2204	17.4	0.0551	11.6784
2.25819	1.762										0.89091	214.799	0.88209	92.872	0.05513	53.92	0.22051	39.84	0.22051	17.36	0.05513	11.6669
2.25931	1.762										0.8912	214.799	0.88237	93.496	0.05516	53.8	0.22062	39.84	0.22062	17.4	0.05516	11.6525
2.26042	1.762										0.89176	214.652	0.88293	92.716	0.05518	53.84	0.22073	40.16	0.22073	17.4	0.05518	11.6467
2.26153	1.762										0.89232	214.652	0.88348	92.82	0.05521	53.8	0.22084	40.16	0.22084	17.36	0.05521	11.6525
2.26264	1.763										0.8926	214.652	0.88376	92.3	0.05524	53.84	0.22095	40.08	0.22095	17.4	0.05524	11.6381
2.26375	1.762										0.89316	214.652	0.88432	92.352	0.05527	53.8	0.22107	39.88	0.22107	17.36	0.05527	11.5862
2.26487	1.762										0.89344	214.652	0.8846	91.884	0.05529	53.8	0.22118	40.04	0.22118	17.36	0.05529	11.5459
2.26598	1.762										0.894	214.652	0.88515	91.832	0.05532	53.84	0.22129	40.08	0.22129	17.4	0.05532	11.5747
2.26709	1.761										0.89457	214.652	0.88571	92.872	0.05535	53.76	0.2214	40.08	0.2214	17.32	0.05535	11.5776
2.2682	1.761										0.89485	214.652	0.88599	92.3	0.05538	53.84	0.22151	40.2	0.22151	17.4	0.05538	11.569
2.26931	1.762										0.89541	214.652	0.88654	92.144	0.05541	53.76	0.22162	40.2	0.22162	17.36	0.05541	11.6006
2.2707	1.762										0.89569	214.652	0.88682	92.352	0.05543	53.76	0.22173	40.12	0.22173	17.4	0.05543	11.6554
2.27182	1.762										0.89625	214.652	0.88738	92.716	0.05546	53.8	0.22184	40.04	0.22184	17.36	0.05546	11.664
2.27293	1.762										0.89681	214.652	0.88793	92.82	0.05549	53.76	0.22196	40.36	0.22196	17.32	0.05549	11.615
2.27404	1.762										0.89709	214.652	0.88821	92.456	0.05552	53.76	0.22207	40.44	0.22207	17.36	0.05552	11.592
[truncated: 613,233+ more rows]
[truncated: 45 more columns]

## Sheet: Figure 5
Figure 5a											Figure 5b						Figure 5d
	AgRuIr			AgRuIr-3/4			RuIr					AgRuIr			RuIr			AgRuIr	RuIr
	U=0	U=1.23		U=0	U=1.23		U=0	U=1.23			Energy/eV	PDOS/arb.unit		Energy/eV	PDOS/arb.unit			Free energy/eV
	Free energy/eV			Free energy/eV			Free energy/eV				-8.00137	0.01402		-8.00209	0.01456		*O	0	0
H2O	0	0	H2O	0	0	H2O	0	0			-7.99737	0.01414		-7.99809	0.015		Lattice O	2.19	1.39
*OH	-0.18	-1.41	*OH	1.95	0.72	*OH	-0.27	-1.5			-7.99337	0.01428		-7.99409	0.01543
*O	0.6	-1.86	*O	2.6	0.148	*O	-0.21	-2.71			-7.99037	0.01443		-7.99009	0.01587
*OOH	3.13	-0.56	*OOH	4.7	1.02	*OOH	3.58	-0.1			-7.98637	0.0146		-7.98609	0.01631
O2	4.92	0	O2	4.92	0	O2	4.92	0			-7.98337	0.01479		-7.98209	0.01674
											-7.97937	0.01499		-7.97809	0.01717
											-7.97537	0.0152		-7.97409	0.0176
											-7.97237	0.01542		-7.97109	0.01803
											-7.96837	0.01565		-7.96709	0.01845
											-7.96537	0.01588		-7.96309	0.01887
											-7.96137	0.01611		-7.95909	0.01928
											-7.95737	0.01635		-7.95509	0.01969
											-7.95437	0.01658		-7.95109	0.02009
											-7.95037	0.01681		-7.94709	0.02049
											-7.94737	0.01703		-7.94309	0.02088
											-7.94337	0.01723		-7.93909	0.02126
											-7.94037	0.01743		-7.93509	0.02164
											-7.93637	0.0176		-7.93109	0.02201
											-7.93237	0.01776		-7.92709	0.02237
											-7.92937	0.0179		-7.92309	0.02273
											-7.92537	0.01802		-7.92009	0.02307
											-7.92237	0.01811		-7.91609	0.02341
											-7.91837	0.01818		-7.91209	0.02374
											-7.91437	0.01823		-7.90809	0.02405
											-7.91137	0.01825		-7.90409	0.02436
											-7.90737	0.01825		-7.90009	0.02466
											-7.90437	0.01823		-7.89609	0.02495
											-7.90037	0.01819		-7.89209	0.02523
											-7.89637	0.01813		-7.88809	0.0255
											-7.89337	0.01806		-7.88409	0.02576
											-7.88937	0.01797		-7.88009	0.02601
											-7.88637	0.01788		-7.87609	0.02625
											-7.88237	0.01777		-7.87209	0.02648
											-7.87837	0.01766		-7.86809	0.0267
											-7.87537	0.01756		-7.86509	0.02691
											-7.87137	0.01745		-7.86109	0.02711
											-7.86837	0.01736		-7.85709	0.02731
											-7.86437	0.01727		-7.85309	0.02749
											-7.86137	0.0172		-7.84909	0.02767
											-7.85737	0.01715		-7.84509	0.02783
											-7.85337	0.01712		-7.84109	0.02799
											-7.85037	0.01711		-7.83709	0.02814
											-7.84637	0.01712		-7.83309	0.02829
											-7.84337	0.01717		-7.82909	0.02843
											-7.83937	0.01724		-7.82509	0.02856
											-7.83537	0.01735		-7.82109	0.02869
											-7.83237	0.01748		-7.81709	0.02881
											-7.82837	0.01765		-7.81309	0.02892
											-7.82537	0.01784		-7.81009	0.02903
											-7.82137	0.01806		-7.80609	0.02914
											-7.81737	0.01832		-7.80209	0.02925
											-7.81437	0.01859		-7.79809	0.02935
											-7.81037	0.01889		-7.79409	0.02945
											-7.80737	0.01922		-7.79009	0.02955
											-7.80337	0.01955		-7.78609	0.02965
											-7.79937	0.0199		-7.78209	0.02975
											-7.79637	0.02026		-7.77809	0.02985
											-7.79237	0.02063		-7.77409	0.02995
											-7.78937	0.02099		-7.77009	0.03005
											-7.78537	0.02136		-7.76609	0.03015
											-7.78237	0.02171		-7.76209	0.03026
											-7.77837	0.02205		-7.75809	0.03037
											-7.77437	0.02237		-7.75509	0.03048
											-7.77137	0.02267		-7.75109	0.0306
											-7.76737	0.02295		-7.74709	0.03072
											-7.76437	0.0232		-7.74309	0.03085
											-7.76037	0.02341		-7.73909	0.03098
											-7.75637	0.02359		-7.73509	0.03112
											-7.75337	0.02372		-7.73109	0.03126
											-7.74937	0.02383		-7.72709	0.03142
											-7.74637	0.02389		-7.72309	0.03157
											-7.74237	0.0239		-7.71909	0.03174
											-7.73837	0.02388		-7.71509	0.03191
											-7.73537	0.02382		-7.71109	0.03209
											-7.73137	0.02372		-7.70709	0.03227
											-7.72837	0.02358		-7.70309	0.03246
											-7.72437	0.0234		-7.70009	0.03266
											-7.72137	0.0232		-7.69609	0.03286
											-7.71737	0.02297		-7.69209	0.03307
											-7.71337	0.02271		-7.68809	0.03329
											-7.71037	0.02244		-7.68409	0.03352
											-7.70637	0.02215		-7.68009	0.03374
											-7.70337	0.02185		-7.67609	0.03398
											-7.69937	0.02156		-7.67209	0.03422
											-7.69537	0.02127		-7.66809	0.03446
											-7.69237	0.02098		-7.66409	0.0347
											-7.68837	0.02072		-7.66009	0.03495
											-7.68537	0.02047		-7.65609	0.03521
											-7.68137	0.02026		-7.65209	0.03546
											-7.67737	0.02007		-7.64809	0.03572
											-7.67437	0.01993		-7.64509	0.03597
											-7.67037	0.01983		-7.64109	0.03623
											-7.66737	0.01978		-7.63709	0.03648
											-7.66337	0.01978		-7.63309	0.03673
											-7.65937	0.01984		-7.62909	0.03698
											-7.65637	0.01996		-7.62509	0.03723
											-7.65237	0.02013		-7.62109	0.03748
											-7.64937	0.02037		-7.61709	0.03771
											-7.64537	0.02067		-7.61309	0.03795
											-7.64237	0.02103		-7.60909	0.03818
											-7.63837	0.02146		-7.60509	0.0384
											-7.63437	0.02194		-7.60109	0.03861
											-7.63137	0.02248		-7.59709	0.03881
											-7.62737	0.02308		-7.59409	0.03901
											-7.62437	0.02372		-7.59009	0.0392
											-7.62037	0.02442		-7.58609	0.03937
											-7.61637	0.02515		-7.58209	0.03954
											-7.61337	0.02591		-7.57809	0.03969
											-7.60937	0.0267		-7.57409	0.03984
											-7.60637	0.02751		-7.57009	0.03997
											-7.60237	0.02834		-7.56609	0.04009
											-7.59837	0.02918		-7.56209	0.0402
											-7.59537	0.03001		-7.55809	0.04029
											-7.59137	0.03082		-7.55409	0.04038
											-7.58837	0.03163		-7.55009	0.04045
											-7.58437	0.03241		-7.54609	0.04051
											-7.58037	0.03314		-7.54209	0.04056
											-7.57737	0.03385		-7.53909	0.0406
											-7.57337	0.03449		-7.53509	0.04063
											-7.57037	0.03509		-7.53109	0.04065
											-7.56637	0.03561		-7.52709	0.04066
											-7.56337	0.03607		-7.52309	0.04066
											-7.55937	0.03646		-7.51909	0.04065
											-7.55537	0.03675		-7.51509	0.04064
											-7.55237	0.03698		-7.51109	0.04061
											-7.54837	0.0371		-7.50709	0.04059
											-7.54537	0.03714		-7.50309	0.04055
											-7.54137	0.03709		-7.49909	0.04052
											-7.53737	0.03693		-7.49509	0.04048
											-7.53437	0.03668		-7.49109	0.04045
											-7.53037	0.03634		-7.48709	0.04041
											-7.52737	0.0359		-7.48409	0.04038
											-7.52337	0.03537		-7.48009	0.04035
											-7.51937	0.03476		-7.47609	0.04032
											-7.51637	0.03405		-7.47209	0.04031
											-7.51237	0.03328		-7.46809	0.0403
											-7.50937	0.03242		-7.46409	0.0403
											-7.50537	0.03149		-7.46009	0.04031
											-7.50137	0.0305		-7.45609	0.04033
											-7.49837	0.02945		-7.45209	0.04037
											-7.49437	0.02836		-7.44809	0.04042
											-7.49137	0.02722		-7.44409	0.0405
											-7.48737	0.02605		-7.44009	0.04059
											-7.48437	0.02485		-7.43609	0.0407
											-7.48037	0.02364		-7.43209	0.04083
											-7.47637	0.02241		-7.42909	0.04099
											-7.47337	0.02118		-7.42509	0.04117
											-7.46937	0.01995		-7.42109	0.04138
											-7.46637	0.01874		-7.41709	0.04162
											-7.46237	0.01754		-7.41309	0.04189
											-7.45837	0.01637		-7.40909	0.04218
											-7.45537	0.01523		-7.40509	0.04251
											-7.45137	0.01413		-7.40109	0.04287
											-7.44837	0.01307		-7.39709	0.04327
											-7.44437	0.01206		-7.39309	0.04369
											-7.44037	0.0111		-7.38909	0.04416
											-7.43737	0.0102		-7.38509	0.04466
											-7.43337	0.00936		-7.38109	0.04519
											-7.43037	0.00858		-7.37709	0.04577
											-7.42637	0.00787		-7.37409	0.04638
											-7.42237	0.00722		-7.37009	0.04703
											-7.41937	0.00665		-7.36609	0.04772
											-7.41537	0.00614		-7.36209	0.04845
											-7.41237	0.0057		-7.35809	0.04922
											-7.40837	0.00534		-7.35409	0.05003
											-7.40537	0.00505		-7.35009	0.05088
											-7.40137	0.00482		-7.34609	0.05176
											-7.39737	0.00467		-7.34209	0.05269
											-7.39437	0.00458		-7.33809	0.05366
											-7.39037	0.00456		-7.33409	0.05466
											-7.38737	0.00461		-7.33009	0.05571
											-7.38337	0.00472		-7.32609	0.05679
											-7.37937	0.00489		-7.32309	0.05792
											-7.37637	0.00512		-7.31909	0.05908
											-7.37237	0.00541		-7.31509	0.06028
											-7.36937	0.00576		-7.31109	0.06151
											-7.36537	0.00616		-7.30709	0.06278
											-7.36137	0.00661		-7.30309	0.06409
											-7.35837	0.00711		-7.29909	0.06543
											-7.35437	0.00766		-7.29509	0.06681
											-7.35137	0.00825		-7.29109	0.06821
											-7.34737	0.00888		-7.28709	0.06966
											-7.34437	0.00956		-7.28309	0.07113
											-7.34037	0.01027		-7.27909	0.07263
											-7.33637	0.01102		-7.27509	0.07417
											-7.33337	0.0118		-7.27109	0.07574
											-7.32937	0.01261		-7.26809	0.07733
											-7.32637	0.01345		-7.26409	0.07895
											-7.32237	0.01432		-7.26009	0.0806
											-7.31837	0.01521		-7.25609	0.08227
											-7.31537	0.01613		-7.25209	0.08397
											-7.31137	0.01706		-7.24809	0.08569
											-7.30837	0.01801		-7.24409	0.08743
											-7.30437	0.01898		-7.24009	0.0892
											-7.30037	0.01995		-7.23609	0.09099
											-7.29737	0.02094		-7.23209	0.09279
											-7.29337	0.02193		-7.22809	0.09461
											-7.29037	0.02294		-7.22409	0.09645
											-7.28637	0.02394		-7.22009	0.0983
											-7.28237	0.02493		-7.21609	0.10016
											-7.27937	0.02593		-7.21309	0.10205
											-7.27537	0.02692		-7.20909	0.10393
											-7.27237	0.0279		-7.20509	0.10584
											-7.26837	0.02887		-7.20109	0.10775
											-7.26537	0.02983		-7.19709	0.10967
											-7.26137	0.03076		-7.19309	0.1116
											-7.25737	0.03168		-7.18909	0.11351
											-7.25437	0.03258		-7.18509	0.11545
											-7.25037	0.03346		-7.18109	0.11737
											-7.24737	0.03431		-7.17709	0.1193
											-7.24337	0.03513		-7.17309	0.12122
											-7.23937	0.03593		-7.16909	0.12316
											-7.23637	0.0367		-7.16509	0.12506
											-7.23237	0.03745		-7.16109	0.12696
											-7.22937	0.03817		-7.15809	0.12886
											-7.22537	0.03886		-7.15409	0.13075
											-7.22137	0.03953		-7.15009	0.13262
											-7.21837	0.04018		-7.14609	0.13449
											-7.21437	0.04081		-7.14209	0.13631
											-7.21137	0.04142		-7.13809	0.13813
											-7.20737	0.04202		-7.13409	0.13992
											-7.20337	0.04261		-7.13009	0.14169
											-7.20037	0.0432		-7.12609	0.14345
											-7.19637	0.04378		-7.12209	0.14516
											-7.19337	0.04437		-7.11809	0.14685
											-7.18937	0.04497		-7.11409	0.1485
											-7.18637	0.04558		-7.11009	0.15013
											-7.18237	0.04621		-7.10609	0.15173
											-7.17837	0.04686		-7.10309	0.1533
											-7.17537	0.04754		-7.09909	0.15481
											-7.17137	0.04825		-7.09509	0.1563
											-7.16837	0.049		-7.09109	0.15774
											-7.16437	0.04978		-7.08709	0.15914
											-7.16037	0.05061		-7.08309	0.16051
											-7.15737	0.05148		-7.07909	0.16183
											-7.15337	0.0524		-7.07509	0.16312
											-7.15037	0.05336		-7.07109	0.16434
											-7.14637	0.05436		-7.06709	0.16554
											-7.14237	0.05541		-7.06309	0.1667
											-7.13937	0.0565		-7.05909	0.16781
											-7.13537	0.05763		-7.05509	0.16889
											-7.13237	0.05879		-7.05109	0.16994
											-7.12837	0.05999		-7.04809	0.17093
											-7.12437	0.06121		-7.04409	0.17191
											-7.12137	0.06244		-7.04009	0.17283
											-7.11737	0.0637		-7.03609	0.17374
											-7.11437	0.06497		-7.03209	0.17463
											-7.11037	0.06623		-7.02809	0.17547
											-7.10737	0.06748		-7.02409	0.1763
											-7.10337	0.06873		-7.02009	0.17711
											-7.09937	0.06994		-7.01609	0.17794
											-7.09637	0.07114		-7.01209	0.17872
											-7.09237	0.07229		-7.00809	0.1795
											-7.08937	0.0734		-7.00409	0.1803
											-7.08537	0.07447		-7.00009	0.1811
											-7.08137	0.07548		-6.99709	0.18192
											-7.07837	0.07643		-6.99309	0.18276
											-7.07437	0.07732		-6.98909	0.18362
											-7.07137	0.07815		-6.98509	0.18451
											-7.06737	0.07892		-6.98109	0.18546
											-7.06337	0.07962		-6.97709	0.18643
											-7.06037	0.08026		-6.97309	0.18747
											-7.05637	0.08083		-6.96909	0.18857
											-7.05337	0.08135		-6.96509	0.18974
											-7.04937	0.08181		-6.96109	0.191
											-7.04537	0.08222		-6.95709	0.19232
											-7.04237	0.0826		-6.95309	0.19376
											-7.03837	0.08294		-6.94909	0.19528
											-7.03537	0.08326		-6.94509	0.19692
											-7.03137	0.08358		-6.94209	0.19868
											-7.02837	0.08388		-6.93809	0.20058
											-7.02437	0.0842		-6.93409	0.20261
											-7.02037	0.08455		-6.93009	0.20477
											-7.01737	0.08493		-6.92609	0.20711
											-7.01337	0.08537		-6.92209	0.20959
											-7.01037	0.08588		-6.91809	0.21223
											-7.00637	0.08647		-6.91409	0.21505
											-7.00237	0.08716		-6.91009	0.21805
											-6.99937	0.08796		-6.90609	0.22124
											-6.99537	0.08889		-6.90209	0.22463
											-6.99237	0.08997		-6.89809	0.22821
											-6.98837	0.0912		-6.89409	0.23199
											-6.98437	0.09262		-6.89009	0.23597
											-6.98137	0.09422		-6.88709	0.24017
											-6.97737	0.09601		-6.88309	0.2446
											-6.97437	0.09803		-6.87909	0.24924
											-6.97037	0.10027		-6.87509	0.2541
											-6.96737	0.10275		-6.87109	0.25916
											-6.96337	0.10547		-6.86709	0.26447
											-6.95937	0.10845		-6.86309	0.27
											-6.95637	0.11168		-6.85909	0.27577
											-6.95237	0.11518		-6.85509	0.28175
											-6.94937	0.11895		-6.85109	0.28796
											-6.94537	0.123		-6.84709	0.29437
											-6.94137	0.1273		-6.84309	0.30103
											-6.93837	0.1319		-6.83909	0.30789
											-6.93437	0.13673		-6.83509	0.31492
											-6.93137	0.14184		-6.83209	0.32221
											-6.92737	0.14722		-6.82809	0.32968
											-6.92337	0.15282		-6.82409	0.33732
											-6.92037	0.15868		-6.82009	0.34516
											-6.91637	0.16473		-6.81609	0.35322
											-6.91337	0.17101		-6.81209	0.3614
											-6.90937	0.17749		-6.80809	0.36977
											-6.90537	0.18413		-6.80409	0.37827
											-6.90237	0.19093		-6.80009	0.38694
											-6.89837	0.19789		-6.79609	0.39572
											-6.89537	0.20495		-6.79209	0.40461
											-6.89137	0.21211		-6.78809	0.41362
											-6.88837	0.21934		-6.78409	0.42274
											-6.88437	0.22661		-6.78009	0.43195
											-6.88037	0.23394		-6.77709	0.44123
											-6.87737	0.24123		-6.77309	0.45057
											-6.87337	0.24854		-6.76909	0.45997
											-6.87037	0.25579		-6.76509	0.46941
											-6.86637	0.263		-6.76109	0.47886
											-6.86237	0.2701		-6.75709	0.48834
											-6.85937	0.27711		-6.75309	0.49781
											-6.85537	0.28399		-6.74909	0.5073
											-6.85237	0.29073		-6.74509	0.51673
											-6.84837	0.29734		-6.74109	0.52614
											-6.84437	0.30378		-6.73709	0.53549
											-6.84137	0.31006		-6.73309	0.54479
											-6.83737	0.31615		-6.72909	0.55401
											-6.83437	0.32205		-6.72609	0.56315
											-6.83037	0.32782		-6.72209	0.57221
											-6.82637	0.33334		-6.71809	0.58117
											-6.82337	0.33872		-6.71409	0.59
											-6.81937	0.34394		-6.71009	0.5987
											-6.81637	0.34899		-6.70609	0.60729
											-6.81237	0.35391		-6.70209	0.6157
											-6.80937	0.3587		-6.69809	0.62401
											-6.80537	0.36334		-6.69409	0.63213
											-6.80137	0.36792		-6.69009	0.64008
											-6.79837	0.37242		-6.68609	0.64789
											-6.79437	0.3769		-6.68209	0.6555
											-6.79137	0.38137		-6.67809	0.66292
											-6.78737	0.38581		-6.67409	0.6702
											-6.78337	0.39034		-6.67109	0.67728
											-6.78037	0.3949		-6.66709	0.68416
											-6.77637	0.39955		-6.66309	0.69083
											-6.77337	0.40433		-6.65909	0.69732
											-6.76937	0.40926		-6.65509	0.7036
											-6.76537	0.41435		-6.65109	0.70967
											-6.76237	0.41964		-6.64709	0.71559
											-6.75837	0.42515		-6.64309	0.72131
											-6.75537	0.4309		-6.63909	0.72676
											-6.75137	0.43686		-6.63509	0.73208
											-6.74737	0.44312		-6.63109	0.73723
											-6.74437	0.44965		-6.62709	0.74215
											-6.74037	0.45648		-6.62309	0.74689
											-6.73737	0.46356		-6.61909	0.75147
											-6.73337	0.47093		-6.61609	0.75586
											-6.73037	0.47857		-6.61209	0.76012
											-6.72637	0.4865		-6.60809	0.7641
											-6.72237	0.49468		-6.60409	0.76813
											-6.71937	0.50312		-6.60009	0.77183
											-6.71537	0.51179		-6.59609	0.77548
											-6.71237	0.52067		-6.59209	0.77895
											-6.70837	0.52973		-6.58809	0.7823
											-6.70437	0.53898		-6.58409	0.78546
											-6.70137	0.54832		-6.58009	0.78862
											-6.69737	0.55784		-6.57609	0.7916
											-6.69437	0.56743		-6.57209	0.79451
											-6.69037	0.57705		-6.56809	0.79736
											-6.68637	0.58677		-6.56409	0.80014
											-6.68337	0.59644		-6.56109	0.80281
											-6.67937	0.60611		-6.55709	0.80539
											-6.67637	0.61576		-6.55309	0.80791
											-6.67237	0.62532		-6.54909	0.81042
											-6.66837	0.63477		-6.54509	0.81292
											-6.66537	0.64418		-6.54109	0.81533
											-6.66137	0.65339		-6.53709	0.81779
											-6.65837	0.66249		-6.53309	0.82026
											-6.65437	0.67143		-6.52909	0.82262
											-6.65137	0.68019		-6.52509	0.82499
											-6.64737	0.68879		-6.52109	0.82745
											-6.64337	0.69714		-6.51709	0.82985
											-6.64037	0.70532		-6.51309	0.83234
											-6.63637	0.71333		-6.50909	0.83483
											-6.63337	0.7211		-6.50609	0.83732
											-6.62937	0.72865		-6.50209	0.83991
											-6.62537	0.73601		-6.49809	0.84248
											-6.62237	0.74312		-6.49409	0.84515
											-6.61837	0.75001		-6.49009	0.84792
											-6.61537	0.75669		-6.48609	0.8507
											-6.61137	0.76315		-6.48209	0.85349
											-6.60737	0.76934		-6.47809	0.85648
											-6.60437	0.77531		-6.47409	0.85946
											-6.60037	0.78105		-6.47009	0.86255
											-6.59737	0.78658		-6.46609	0.86564
											-6.59337	0.79181		-6.46209	0.86883
											-6.58937	0.79684		-6.45809	0.87222
											-6.58637	0.80157		-6.45409	0.8756
											-6.58237	0.80608		-6.45109	0.87908
											-6.57937	0.81035		-6.44709	0.88265
											-6.57537	0.81432		-6.44309	0.88631
											-6.57237	0.81804		-6.43909	0.88998
											-6.56837	0.82146		-6.43509	0.89379
											-6.56437	0.82467		-6.43109	0.89769
											-6.56137	0.82755		-6.42709	0.90161
											-6.55737	0.8302		-6.42309	0.90565
											-6.55437	0.83264		-6.41909	0.90976
											-6.55037	0.83482		-6.41509	0.91395
											-6.54637	0.8368		-6.41109	0.91818
											-6.54337	0.83848		-6.40709	0.92249
											-6.53937	0.84007		-6.40309	0.92684
											-6.53637	0.84145		-6.40009	0.93126
											-6.53237	0.84271		-6.39609	0.93574
											-6.52837	0.84377		-6.39209	0.94026
											-6.52537	0.84483		-6.38809	0.94484
											-6.52137	0.84578		-6.38409	0.94941
											-6.51837	0.84675		-6.38009	0.95408
											-6.51437	0.84768		-6.37609	0.95874
											-6.51137	0.84871		-6.37209	0.96342
											-6.50737	0.84979		-6.36809	0.96816
											-6.50337	0.85097		-6.36409	0.9729
											-6.50037	0.85229		-6.36009	0.97763
											-6.49637	0.85381		-6.35609	0.98237
											-6.49337	0.85551		-6.35209	0.9871
											-6.48937	0.85745		-6.34809	0.99184
											-6.48537	0.85963		-6.34509	0.99656
											-6.48237	0.86207		-6.34109	1.0013
											-6.47837	0.86476		-6.33709	1.00601
											-6.47537	0.86773		-6.33309	1.01068
											-6.47137	0.87101		-6.32909	1.01533
											-6.46737	0.87452		-6.32509	1.02
											-6.46437	0.87833		-6.32109	1.02459
											-6.46037	0.88241		-6.31709	1.02917
											-6.45737	0.88668		-6.31309	1.03359
											-6.45337	0.8912		-6.30909	1.03813
											-6.44937	0.8959		-6.30509	1.04253
											-6.44637	0.9007		-6.30109	1.04701
											-6.44237	0.90566		-6.29709	1.05134
											-6.43937	0.9107		-6.29309	1.05559
											-6.43537	0.91578		-6.29009	1.05986
											-6.43237	0.92084		-6.28609	1.06408
											-6.42837	0.92588		-6.28209	1.06814
											-6.42437	0.93084		-6.27809	1.07228
											-6.42137	0.93569		-6.27409	1.07626
											-6.41737	0.94034		-6.27009	1.08019
											-6.41437	0.94486		-6.26609	1.08411
											-6.41037	0.94915		-6.26209	1.08796
											-6.40637	0.9532		-6.25809	1.09175
											-6.40337	0.95698		-6.25409	1.0955
											-6.39937	0.96043		-6.25009	1.09915
											-6.39637	0.96362		-6.24609	1.10285
											-6.39237	0.96649		-6.24209	1.10636
											-6.38837	0.96906		-6.23809	1.10997
											-6.38537	0.97132		-6.23509	1.11342
											-6.38137	0.97333		-6.23109	1.11687
											-6.37837	0.975		-6.22709	1.12025
											-6.37437	0.97638		-6.22309	1.12359
											-6.37037	0.97759		-6.21909	1.12679
											-6.36737	0.97854		-6.21509	1.13008
											-6.36337	0.97933		-6.21109	1.13334
											-6.36037	0.97995		-6.20709	1.13649
											-6.35637	0.98047		-6.20309	1.1396
											-6.35337	0.98091		-6.19909	1.14279
											-6.34937	0.98135		-6.19509	1.14585
											-6.34537	0.98181		-6.19109	1.1489
											-6.34237	0.98237		-6.18709	1.15197
											-6.33837	0.983		-6.18309	1.15499
											-6.33537	0.98378		-6.18009	1.15797
											-6.33137	0.98479		-6.17609	1.16096
											-6.32737	0.98611		-6.17209	1.16402
											-6.32437	0.98763		-6.16809	1.16694
											-6.32037	0.9895		-6.16409	1.16999
											-6.31737	0.99176		-6.16009	1.17298
											-6.31337	0.99442		-6.15609	1.17606
											-6.30937	0.99748		-6.15209	1.17906
											-6.30637	1.00103		-6.14809	1.18211
											-6.30237	1.00499		-6.14409	1.18515
											-6.29937	1.00943		-6.14009	1.18827
											-6.29537	1.0144		-6.13609	1.1914
											-6.29137	1.01984		-6.13209	1.19457
											-6.28837	1.02575		-6.12909	1.19783
											-6.28437	1.03215		-6.12509	1.20111
											-6.28137	1.03903		-6.12109	1.20448
											-6.27737	1.04633		-6.11709	1.20791
											-6.27437	1.05403		-6.11309	1.21141
											-6.27037	1.06219		-6.10909	1.21498
											-6.26637	1.07064		-6.10509	1.21864
											-6.26337	1.07943		-6.10109	1.22239
											-6.25937	1.08844		-6.09709	1.22624
											-6.25637	1.09779		-6.09309	1.23022
											-6.25237	1.10717		-6.08909	1.2343
											-6.24837	1.11673		-6.08509	1.23847
											-6.24537	1.12635		-6.08109	1.24282
											-6.24137	1.1361		-6.07709	1.24728
											-6.23837	1.14568		-6.07409	1.25199
											-6.23437	1.15512		-6.07009	1.25673
											-6.23037	1.16457		-6.06609	1.26176
											-6.22737	1.17374		-6.06209	1.26686
											-6.22337	1.18269		-6.05809	1.2722
[truncated: 2,291 more rows]

## Sheet: Figure 6
Figure 6b							Figure 6c
[truncated: 180,538 more rows]

## Sheet: Figure S4
Figure S4
[truncated: 319 more rows]

[truncated: 34 more sheets: Figure S6, Figure S10, Figure S13, Figure S14, Figure S15, Figure S16, Figure S18, Figure S19, Figure S20, Figure S21, Figure S22, Figure S23, Figure S24, Figure S25, Figure S26, Figure S27, Figure S28, Figure S29, Figure S30, Figure S32 …]
